# Supplementary material for: A Cellular Potts Model of the interplay of synchronization and aggregation
Source: PeerJ. 2024 Feb 29;12:e16974. doi: 10.7717/peerj.16974 (PMC10909357; doi:10.7717/peerj.16974)
Supplement: Supplemental Information 1 [file peerj-12-16974-s001.zip]

Archive with 11 entries (6 files):
- K=0.67 with J=-0.63 - Copy/Cell_Field_CellField_2D_XY_0/
- K=0.67 with J=-0.63 - Copy/cellsort_2D.cc3d
- K=0.67 with J=-0.63 - Copy/LatticeData/
- K=0.67 with J=-0.63 - Copy/LatticeData/Step_000000.vtk
- K=0.67 with J=-0.63 - Copy/Phase_Difference_ScalarFieldCellLevel_2D_XY_0/
- K=0.67 with J=-0.63 - Copy/readme.txt
- K=0.67 with J=-0.63 - Copy/Simulation/
- K=0.67 with J=-0.63 - Copy/Simulation/cellsort_2D.py
- K=0.67 with J=-0.63 - Copy/Simulation/cellsort_2D.xml
- K=0.67 with J=-0.63 - Copy/Simulation/cellsort_2DSteppables.py
- K=0.67 with J=-0.63 - Copy/SIN_CLOCK_ScalarFieldCellLevel_2D_XY_0/
