# Supplementary material for: A Cellular Potts Model of the interplay of synchronization and aggregation
Source: PeerJ. 2024 Feb 29;12:e16974. doi: 10.7717/peerj.16974 (PMC10909357; doi:10.7717/peerj.16974)
Supplement: Supplemental Information 1 [file peerj-12-16974-s001.zip › K=0.67 with J=-0.63 - Copy/cellsort_2D.cc3d]

<Simulation version="3.6.1">

    <XMLScript Type="XMLScript">Simulation/cellsort_2D.xml</XMLScript>
    <PythonScript>Simulation/cellsort_2D.py</PythonScript>
    <Resource Type="Python">Simulation/cellsort_2DSteppables.py</Resource>

</Simulation>
