# Supplementary material for: A Cellular Potts Model of the interplay of synchronization and aggregation
Source: PeerJ. 2024 Feb 29;12:e16974. doi: 10.7717/peerj.16974 (PMC10909357; doi:10.7717/peerj.16974)
Supplement: Supplemental Information 1 [file peerj-12-16974-s001.zip › K=0.67 with J=-0.63 - Copy/LatticeData/Step_000000.vtk]

# vtk DataFile Version 4.2
vtk output
ASCII
DATASET STRUCTURED_POINTS
DIMENSIONS 126 126 1
SPACING 1 1 1
ORIGIN 0 0 0
POINT_DATA 15876
FIELD FieldData 6
CellType 1 15876 char
1 1 1 1 1 1 1 1 1 
1 1 1 1 1 1 0 1 1 
1 1 0 0 0 0 0 0 0 
0 0 0 1 1 1 1 1 1 
0 0 0 0 1 1 1 1 1 
1 0 0 0 0 1 1 1 1 
1 1 1 1 1 1 1 1 1 
1 1 0 0 0 0 0 1 1 
1 1 1 1 1 1 1 1 1 
0 0 0 0 0 0 0 0 0 
1 1 1 1 1 1 1 1 1 
1 1 0 0 0 0 0 1 1 
1 1 1 1 1 1 1 1 0 
0 0 0 0 1 1 1 1 1 
1 1 1 1 1 1 1 1 1 
1 1 1 1 1 1 1 1 1 
1 1 0 0 0 0 0 0 0 
0 0 0 1 1 1 1 1 1 
0 0 0 0 1 1 1 1 1 
0 0 0 0 0 1 1 1 1 
1 1 1 1 1 1 1 1 1 
1 1 0 0 0 0 0 1 1 
1 1 1 1 1 1 1 1 1 
0 0 0 0 0 0 0 0 0 
1 1 1 1 1 1 1 1 1 
1 1 0 0 0 0 1 1 1 
1 1 1 1 1 1 1 1 0 
0 0 0 1 1 1 1 1 1 
1 1 1 1 1 1 1 1 1 
1 1 1 1 1 1 1 1 1 
1 1 1 0 0 0 0 0 0 
0 0 0 0 1 1 1 1 1 
0 0 0 0 0 1 1 1 1 
1 0 0 0 0 0 1 1 1 
1 1 1 1 1 1 1 1 1 
1 1 1 0 0 0 0 1 1 
1 1 1 1 1 1 1 1 0 
0 0 0 0 0 0 0 0 0 
1 1 1 1 1 1 1 1 1 
1 0 0 0 0 0 1 1 1 
1 1 1 1 1 1 1 1 0 
0 0 0 1 1 1 1 1 1 
1 1 1 1 1 1 1 1 1 
1 1 1 1 1 1 1 1 1 
1 1 1 0 0 0 0 0 0 
0 0 0 1 1 1 1 1 1 
0 0 0 0 1 1 1 1 1 
1 0 0 0 0 0 1 1 1 
1 1 1 1 1 1 1 1 1 
1 1 1 0 0 0 0 0 1 
1 1 1 1 1 1 1 1 1 
0 0 0 0 0 0 0 0 0 
1 1 1 1 1 1 1 1 1 
1 1 0 0 0 0 1 1 1 
1 1 1 1 1 1 1 1 0 
0 0 0 0 1 1 1 1 1 
1 1 1 1 1 1 1 1 1 
1 1 1 1 1 1 1 1 1 
1 1 0 0 0 0 0 0 0 
0 0 0 1 1 1 1 1 1 
0 0 0 0 1 1 1 1 1 
1 0 0 0 0 1 1 1 1 
1 1 1 1 1 1 1 1 1 
1 1 1 0 0 0 0 1 1 
1 1 1 1 1 1 1 1 1 
0 0 0 0 0 0 0 0 0 
1 1 1 1 1 1 1 1 1 
1 1 0 0 0 0 0 1 1 
1 1 1 1 1 1 1 1 0 
0 0 0 1 1 1 1 1 1 
1 1 1 1 1 1 1 1 1 
1 1 1 1 1 1 1 1 1 
1 1 1 1 1 1 0 1 0 
0 0 0 0 1 1 1 1 1 
1 0 0 1 1 1 1 0 1 
0 1 0 1 0 1 1 1 1 
1 1 1 1 1 1 1 1 1 
1 1 1 1 1 1 1 1 1 
1 1 1 1 1 1 1 1 1 
0 0 0 0 1 1 1 0 0 
1 1 1 0 1 1 1 1 0 
0 0 1 0 1 1 1 1 1 
1 1 1 1 1 1 1 1 1 
1 1 0 1 1 1 0 1 1 
1 1 1 1 1 1 1 1 1 
1 1 1 1 1 1 1 1 1 
1 1 1 1 1 1 1 1 0 
0 0 0 1 1 1 1 1 1 
1 1 1 1 1 0 0 0 0 
1 1 1 1 1 1 1 1 1 
1 1 1 1 1 1 1 1 1 
1 1 1 1 1 1 1 1 1 
1 1 1 1 1 1 1 1 1 
0 0 0 0 1 1 1 1 1 
1 0 0 0 0 0 0 0 0 
0 1 1 1 1 1 1 1 1 
1 1 1 0 0 0 0 0 1 
1 1 1 0 0 0 0 0 0 
1 1 1 1 1 1 1 1 1 
1 1 1 1 1 1 1 1 1 
1 1 1 1 1 1 1 1 0 
0 0 0 0 1 1 1 1 1 
1 1 1 1 1 0 0 0 0 
1 1 1 1 1 1 1 1 1 
1 1 1 1 1 1 1 1 1 
1 1 1 1 1 1 1 1 1 
1 1 1 1 1 1 1 1 1 
0 0 0 0 1 1 1 1 1 
0 0 0 0 0 0 0 0 0 
0 1 1 1 1 1 1 1 1 
1 1 1 0 0 0 0 1 1 
1 1 1 0 0 0 0 0 0 
1 1 1 1 1 1 1 1 1 
1 1 1 1 1 1 1 1 1 
1 1 1 1 1 1 1 1 0 
0 0 0 0 1 1 1 1 1 
1 1 1 1 1 0 0 0 1 
1 1 1 1 1 1 1 1 1 
1 1 1 1 1 1 1 1 1 
1 1 1 1 1 1 1 1 1 
1 1 1 1 1 1 1 1 0 
0 0 0 0 1 1 1 1 1 
1 0 0 0 0 0 0 0 0 
0 1 1 1 1 1 1 1 1 
1 1 0 0 0 0 0 1 1 
1 1 1 0 0 0 0 0 0 
1 1 1 1 1 1 1 1 1 
1 1 1 1 1 1 1 1 1 
1 1 1 1 1 1 1 1 0 
0 0 0 1 1 1 1 1 1 
1 1 1 1 1 0 0 0 0 
1 1 1 1 1 1 1 1 1 
1 1 1 1 1 1 1 1 1 
1 1 1 1 1 1 1 1 1 
1 1 1 1 1 1 1 1 1 
0 0 0 0 1 1 1 1 1 
0 0 0 0 0 0 0 0 0 
0 0 1 1 1 1 1 1 1 
1 1 1 0 0 0 0 1 1 
1 1 0 0 0 0 0 0 0 
1 1 1 1 1 1 1 1 0 
1 1 1 1 1 1 1 1 1 
1 1 1 1 0 1 1 1 0 
1 1 1 1 1 0 1 1 1 
1 1 1 1 1 1 0 0 1 
1 1 1 1 1 1 0 1 0 
1 1 1 1 1 1 1 1 1 
1 1 1 1 1 1 1 1 1 
1 1 1 1 1 1 1 1 1 
0 1 1 1 1 1 1 1 1 
1 0 0 0 0 0 1 1 1 
1 1 1 1 1 1 0 0 1 
0 1 1 1 1 1 1 1 1 
1 1 1 0 1 1 1 1 1 
1 1 1 1 1 1 0 0 0 
0 1 1 1 1 1 1 1 1 
1 1 1 0 0 0 0 1 1 
1 1 1 1 0 0 0 0 0 
1 1 1 1 1 1 1 1 1 
1 1 1 1 1 0 0 0 0 
0 1 1 1 1 1 1 1 1 
1 1 1 1 1 1 1 1 1 
1 1 1 1 1 1 1 1 1 
1 1 1 1 1 1 1 1 1 
1 0 0 0 0 1 1 1 1 
1 1 1 1 1 1 1 0 0 
0 0 1 1 1 1 1 1 1 
1 1 1 1 1 1 1 1 1 
1 1 1 1 1 1 0 0 0 
0 1 1 1 1 1 1 1 1 
1 0 1 0 0 0 0 1 0 
1 1 1 1 0 0 0 0 0 
1 1 1 1 1 1 1 1 1 
1 1 1 1 1 1 0 0 0 
0 1 1 1 1 1 1 1 1 
1 1 1 1 1 1 1 1 1 
1 1 1 1 1 1 1 1 1 
1 1 1 1 1 1 1 1 1 
1 0 0 0 0 1 1 1 1 
1 1 1 1 1 1 1 0 0 
0 0 1 1 1 1 1 1 1 
1 1 1 1 1 1 1 1 1 
1 1 1 1 1 1 0 0 0 
0 1 1 1 1 1 1 1 1 
1 1 0 0 0 0 0 0 1 
1 1 1 1 0 0 0 0 0 
1 1 1 1 1 1 1 1 1 
1 1 1 1 1 1 0 0 0 
0 1 1 1 1 1 1 1 1 
1 1 1 1 1 1 1 1 1 
1 1 1 1 1 1 1 1 1 
1 1 1 1 1 1 1 1 1 
0 0 0 0 0 1 1 1 1 
1 1 1 1 1 1 1 0 0 
0 0 1 1 1 1 1 1 1 
1 1 1 1 1 1 1 1 1 
1 1 1 1 1 0 0 0 0 
0 0 1 1 1 1 1 1 1 
1 1 1 0 0 0 0 1 1 
1 1 1 1 0 0 0 0 1 
1 1 1 1 1 1 1 1 1 
1 1 1 1 1 0 0 0 0 
0 1 1 1 1 1 1 1 1 
1 1 1 1 1 1 1 1 1 
1 1 1 1 1 1 1 1 1 
1 0 1 1 1 1 1 1 1 
0 0 0 0 0 1 1 1 1 
1 1 1 1 1 1 1 0 0 
0 0 0 1 1 1 1 1 1 
1 1 1 1 1 1 1 1 1 
1 1 1 0 1 1 1 0 0 
1 1 1 1 1 1 1 1 1 
1 1 1 1 1 1 1 1 1 
1 1 1 1 1 1 1 1 1 
1 1 1 1 1 1 1 0 1 
1 1 1 1 1 1 1 1 0 
1 1 1 1 1 1 1 1 1 
1 1 1 1 1 1 1 1 1 
1 1 1 1 1 1 1 1 1 
0 1 0 1 1 1 1 1 1 
1 0 1 1 1 1 1 1 1 
1 1 1 1 1 1 1 1 1 
0 1 1 1 1 1 1 1 1 
1 1 1 1 1 1 1 1 1 
0 0 0 0 0 1 1 1 1 
1 1 1 1 1 1 1 1 1 
1 1 1 1 1 1 1 0 0 
0 0 0 1 1 1 1 1 1 
1 1 1 1 0 0 0 0 0 
1 1 1 1 1 1 1 1 1 
1 1 1 1 1 1 1 1 1 
1 1 1 1 1 1 1 1 1 
1 1 1 1 1 1 1 1 1 
0 0 0 0 1 1 1 1 1 
1 1 1 1 1 1 1 1 1 
1 1 1 1 1 1 1 1 1 
1 1 1 1 1 1 1 1 1 
1 1 1 1 1 1 1 1 1 
0 0 0 0 0 0 1 1 1 
1 1 1 1 1 1 1 1 1 
1 1 1 1 1 1 1 1 0 
0 0 0 1 1 1 1 1 1 
1 1 1 1 1 0 0 0 0 
1 1 1 1 1 1 1 1 1 
1 1 1 1 1 1 1 1 1 
1 1 1 1 1 1 1 1 1 
1 1 1 1 1 1 1 1 0 
0 0 0 0 1 1 1 1 1 
1 1 1 1 1 1 1 1 1 
1 1 1 1 1 1 1 1 1 
1 1 1 1 1 1 1 1 1 
1 1 1 1 1 1 1 1 0 
0 0 0 0 0 0 1 1 1 
1 1 1 1 1 1 1 1 1 
1 1 1 1 1 1 1 0 0 
0 0 0 1 1 1 1 1 1 
1 1 1 1 1 0 0 0 0 
1 1 1 1 1 1 1 1 1 
1 1 1 1 1 1 1 1 1 
1 1 1 1 1 1 1 1 1 
1 1 1 1 1 1 1 0 1 
0 0 0 0 1 1 1 1 1 
1 1 1 1 1 1 1 1 1 
1 1 1 1 1 1 1 1 1 
1 1 1 1 1 1 1 1 1 
1 1 1 1 1 1 1 1 1 
0 0 0 0 0 1 1 1 1 
1 1 1 1 1 1 1 1 1 
1 0 1 1 1 1 0 0 0 
0 0 0 1 1 1 1 1 1 
1 1 1 1 0 0 0 0 0 
1 0 1 1 1 1 1 1 1 
1 1 1 1 1 1 1 1 1 
1 1 1 1 1 1 1 1 1 
1 1 1 1 1 1 0 1 1 
0 0 0 0 1 1 1 1 1 
1 1 1 1 1 1 1 1 1 
1 1 1 1 1 1 1 1 1 
1 1 1 1 1 1 1 1 1 
1 1 1 1 1 1 1 1 1 
1 0 0 0 1 1 1 1 1 
1 1 1 1 1 1 1 0 1 
1 0 0 1 0 1 1 0 0 
0 0 0 1 1 1 1 1 1 
1 1 1 1 0 0 0 0 0 
1 1 0 1 0 1 1 1 1 
0 0 0 0 1 1 1 1 1 
1 1 1 1 1 1 1 1 1 
1 1 1 1 1 1 1 1 1 
1 0 1 1 1 1 1 1 1 
1 1 1 1 1 1 1 1 1 
1 1 1 1 1 1 1 1 1 
1 1 1 1 1 1 1 1 1 
1 1 1 1 1 1 1 1 1 
1 0 1 1 1 1 0 0 0 
0 1 1 1 1 1 1 0 0 
0 0 0 0 0 0 0 0 0 
0 0 0 1 1 1 1 1 1 
1 1 1 1 0 0 0 0 0 
0 0 0 0 0 0 0 0 0 
0 0 0 0 0 0 1 1 1 
1 1 1 1 1 1 1 1 1 
1 1 1 0 0 0 0 0 1 
1 1 1 1 1 1 1 1 1 
1 1 1 1 1 1 1 1 1 
1 1 1 1 1 1 1 1 1 
1 1 1 1 1 1 1 1 1 
1 1 1 1 0 0 0 0 0 
0 1 1 1 1 1 0 0 0 
0 1 1 1 1 1 1 0 0 
0 0 0 0 0 0 0 0 0 
0 0 0 0 1 1 1 1 1 
1 1 1 1 1 0 0 0 0 
0 0 0 0 0 0 0 0 0 
0 0 0 0 0 0 1 1 1 
1 1 1 1 1 1 1 1 1 
1 1 1 0 0 0 0 0 1 
1 1 1 1 1 1 1 1 1 
1 1 1 1 1 1 1 1 1 
1 1 1 1 1 1 1 1 1 
1 1 1 1 1 1 1 1 1 
1 1 1 0 0 0 0 0 0 
1 1 1 1 1 1 0 0 0 
0 0 1 1 1 1 1 0 0 
0 0 0 0 0 0 0 0 0 
0 0 0 0 1 1 1 1 1 
1 1 1 1 1 0 0 0 0 
0 0 0 0 0 0 0 0 0 
0 0 0 0 0 0 1 1 1 
1 1 1 1 1 1 1 1 1 
1 1 1 1 0 0 0 0 1 
1 1 1 1 1 1 1 1 1 
1 1 1 1 1 1 1 1 1 
1 1 1 1 1 1 1 1 1 
1 1 1 1 1 1 1 1 1 
1 1 1 1 0 0 0 0 0 
1 1 1 1 1 0 0 0 0 
0 1 1 1 1 1 0 0 0 
0 0 0 0 0 0 0 0 0 
0 0 0 1 1 1 1 1 1 
1 1 1 1 1 0 0 0 0 
0 0 0 0 0 0 0 0 0 
0 0 0 0 0 0 0 1 1 
1 1 1 1 1 1 1 1 1 
1 1 1 1 0 0 0 0 1 
1 1 1 1 1 1 1 1 1 
1 1 1 1 1 1 1 1 1 
1 1 1 1 1 1 1 1 1 
1 1 1 1 1 1 1 1 1 
1 1 1 1 0 0 0 0 0 
1 1 1 1 0 1 1 1 1 
1 1 1 1 1 1 1 1 1 
0 0 1 1 1 1 1 0 1 
0 1 0 1 0 0 0 1 0 
1 1 1 1 1 0 0 0 0 
0 0 0 0 0 1 1 1 0 
1 0 0 1 0 0 1 1 1 
1 1 1 1 1 1 1 1 1 
1 1 1 1 1 1 1 1 1 
1 1 1 1 1 1 1 1 1 
1 1 1 1 1 1 1 1 0 
1 1 1 1 1 1 1 1 1 
1 1 1 1 1 1 0 1 1 
1 1 1 0 0 0 0 0 0 
0 1 1 1 1 1 1 1 1 
1 1 1 1 1 1 1 1 1 
1 1 1 1 1 1 1 0 1 
1 1 1 1 0 0 0 0 1 
1 1 1 0 0 0 0 0 0 
0 0 0 0 0 0 1 1 1 
1 1 1 1 0 1 1 0 0 
0 0 1 1 1 1 1 1 1 
1 1 1 1 1 1 1 1 1 
1 1 1 1 1 1 1 1 1 
1 1 1 1 1 1 0 0 0 
0 1 1 1 1 1 1 1 1 
1 1 1 0 0 0 0 1 1 
1 1 1 1 0 0 0 0 0 
1 1 1 1 1 1 1 1 1 
1 1 1 1 1 1 1 1 1 
1 1 1 1 1 1 1 1 1 
1 1 1 1 0 0 0 0 1 
1 1 1 1 0 0 0 0 0 
0 0 0 0 0 0 1 1 1 
1 1 1 1 1 1 0 0 0 
0 0 1 1 1 1 1 1 1 
1 1 1 1 1 1 1 1 1 
1 1 1 1 1 1 1 1 1 
1 1 1 1 1 1 0 0 0 
0 1 1 1 1 1 1 1 1 
1 1 1 0 0 0 0 1 1 
1 1 1 0 0 0 0 0 0 
1 1 1 1 1 1 1 1 1 
1 1 1 1 1 1 1 1 1 
1 1 1 1 1 1 1 1 1 
1 1 1 1 0 0 0 0 0 
1 1 1 1 0 0 0 0 0 
0 0 0 0 0 1 1 1 1 
1 1 1 1 1 1 1 0 0 
0 0 0 1 1 1 1 1 1 
1 1 1 1 1 1 1 1 1 
1 1 1 1 1 1 1 1 1 
1 1 1 1 1 0 0 0 0 
0 1 1 1 1 1 1 1 1 
1 1 1 0 0 0 0 0 1 
1 1 1 1 0 0 0 0 0 
1 1 1 1 1 1 1 1 1 
1 1 1 1 1 1 1 1 1 
1 1 1 1 1 1 1 1 1 
1 0 1 1 0 0 0 0 1 
1 1 1 1 1 0 0 0 0 
0 0 0 0 1 1 1 1 1 
1 0 1 1 1 1 1 0 0 
0 0 1 1 1 1 1 1 1 
1 1 1 1 1 1 1 1 1 
1 1 1 1 1 1 1 1 1 
1 1 1 1 1 1 0 0 0 
0 1 1 1 1 1 1 1 1 
1 1 0 0 0 0 0 1 1 
1 1 1 1 0 0 0 0 0 
1 1 0 1 1 1 1 1 1 
1 1 1 1 1 1 1 1 1 
1 1 1 1 1 1 1 1 1 
0 0 1 0 0 0 0 0 0 
1 1 1 1 0 1 0 1 0 
1 0 0 0 0 1 1 1 1 
1 0 1 1 1 1 1 0 0 
0 0 1 1 1 1 1 1 1 
1 1 1 1 1 1 1 1 1 
1 1 1 1 1 1 1 1 1 
1 1 1 1 1 1 1 1 1 
1 1 1 1 1 1 1 1 1 
1 1 1 1 0 1 1 1 1 
1 1 1 1 0 0 1 1 1 
0 0 0 0 0 1 1 1 1 
1 1 1 1 1 1 1 1 1 
1 1 1 1 1 1 1 1 0 
0 0 0 0 0 0 0 0 0 
0 0 0 0 0 1 1 1 1 
0 0 0 0 0 1 1 1 1 
1 0 0 0 0 0 0 0 0 
0 0 1 1 1 1 1 1 1 
1 1 1 1 1 1 1 1 1 
1 1 1 1 1 1 1 1 1 
1 1 1 1 1 1 1 1 1 
1 1 1 1 1 1 1 1 1 
1 1 1 1 1 1 1 1 1 
1 1 1 1 1 0 1 1 1 
0 0 0 0 0 0 1 1 1 
1 1 1 1 1 1 1 1 1 
1 1 1 1 1 1 1 1 0 
0 0 0 0 0 0 0 0 0 
0 0 0 0 1 1 1 1 1 
1 0 0 0 0 1 1 1 1 
1 0 0 0 0 0 0 0 0 
0 0 1 1 1 1 1 1 1 
1 1 1 1 1 1 1 1 1 
1 1 1 1 1 1 1 1 1 
1 1 1 1 1 1 1 1 1 
1 1 1 1 1 1 1 1 1 
1 1 1 1 1 1 1 1 1 
1 1 1 1 1 1 1 1 1 
0 0 0 0 0 1 1 1 1 
1 1 1 1 1 1 1 1 1 
1 1 1 1 1 1 1 1 0 
0 0 0 0 0 0 0 0 0 
0 0 0 0 1 1 1 1 1 
1 0 0 0 0 0 1 1 1 
1 0 0 0 0 0 0 0 0 
0 0 0 1 1 1 1 1 1 
1 1 1 1 1 1 1 1 1 
1 1 1 1 1 1 1 1 1 
1 1 1 1 1 1 1 1 1 
1 1 1 1 1 1 1 1 1 
1 1 1 1 1 1 1 1 1 
1 1 0 1 1 1 1 1 1 
0 0 0 0 0 1 1 1 1 
1 1 1 1 1 1 1 1 1 
1 1 1 1 1 1 1 1 0 
0 0 0 0 0 0 0 0 0 
0 0 0 0 1 1 1 1 1 
1 0 0 0 0 1 1 1 1 
1 0 0 0 0 0 0 0 0 
0 0 0 0 1 1 1 1 1 
1 1 1 1 1 1 1 1 1 
1 1 1 1 1 1 1 1 1 
1 1 1 1 1 1 1 1 1 
1 1 1 1 1 1 1 1 1 
1 1 1 1 1 1 1 1 1 
1 1 0 0 1 1 1 0 1 
1 1 0 0 1 1 1 1 1 
1 1 1 1 1 1 1 1 1 
1 1 1 1 1 1 1 0 1 
1 1 1 1 1 1 1 1 1 
1 1 1 1 1 1 1 1 1 
0 1 1 1 1 1 1 1 1 
1 1 0 0 0 0 0 0 0 
1 1 1 1 0 0 1 0 1 
1 1 1 1 1 1 1 1 1 
1 1 1 1 1 1 1 1 1 
1 1 1 1 1 1 1 1 1 
1 1 1 1 1 1 1 1 1 
1 1 1 1 1 1 1 1 1 
1 1 1 0 1 1 0 0 1 
1 1 1 1 1 1 1 1 1 
1 1 0 0 0 0 1 1 1 
1 1 1 1 1 1 1 1 1 
1 1 1 1 1 1 1 1 1 
1 1 1 1 1 1 1 1 1 
1 1 1 1 1 1 0 1 1 
1 1 0 0 0 0 1 1 1 
1 1 1 0 0 0 0 1 1 
1 1 1 1 1 1 1 1 1 
1 1 1 1 1 1 1 1 1 
1 1 1 1 1 1 1 1 1 
1 1 1 1 1 1 1 1 1 
1 1 1 1 1 1 1 1 1 
1 1 0 0 0 0 0 0 0 
1 1 1 1 1 1 1 1 1 
1 1 0 0 0 0 0 1 1 
1 1 1 1 1 1 1 1 1 
1 1 1 1 1 1 1 1 1 
1 1 1 1 1 1 1 1 1 
1 1 1 1 1 1 1 1 1 
1 1 0 0 0 0 1 1 1 
1 1 1 0 0 0 0 1 1 
1 1 1 1 1 1 1 1 1 
1 1 1 1 1 1 1 1 1 
1 1 1 1 1 1 1 1 1 
1 1 1 1 1 1 1 1 1 
1 1 1 1 1 1 1 1 1 
1 1 1 1 0 0 0 0 0 
1 1 1 1 1 1 1 1 1 
1 0 0 0 0 0 0 1 1 
1 1 1 1 1 1 1 1 1 
1 1 1 1 1 1 1 1 1 
1 1 1 1 1 1 1 1 1 
1 1 1 1 1 1 1 1 1 
1 1 0 0 0 0 0 1 1 
1 1 1 0 0 0 0 1 1 
1 1 1 1 1 1 1 1 1 
1 1 1 1 1 1 1 1 1 
1 1 1 1 1 1 1 1 1 
1 1 1 1 1 1 1 1 1 
1 1 1 1 1 1 1 1 1 
1 1 1 1 0 0 0 0 0 
1 1 1 1 1 1 1 1 1 
1 1 0 0 0 0 1 1 1 
1 1 1 1 0 1 1 1 1 
1 1 1 1 1 1 1 1 1 
1 1 1 1 1 1 1 1 1 
1 1 1 1 1 1 1 1 1 
1 1 0 0 0 0 0 1 1 
0 1 1 0 0 0 0 1 1 
1 1 1 1 1 1 1 1 1 
1 1 1 1 1 1 1 1 1 
1 1 1 1 1 1 1 1 1 
1 1 1 1 1 1 1 1 1 
1 1 1 1 1 1 1 1 1 
1 1 1 1 0 0 0 0 0 
1 1 1 0 1 1 1 1 1 
1 1 0 1 0 0 1 0 0 
1 1 1 1 0 1 1 1 1 
1 1 1 1 1 1 1 1 1 
1 1 1 1 1 1 1 1 1 
1 1 1 1 1 1 1 1 1 
1 1 0 0 0 0 0 1 1 
0 1 0 1 0 1 1 1 1 
1 1 1 1 1 1 1 1 1 
1 1 1 1 1 1 1 1 0 
1 1 1 1 1 1 1 1 1 
1 1 1 1 1 1 1 1 1 
1 1 1 1 0 1 1 0 1 
1 1 1 1 1 0 1 0 1 
0 0 0 0 0 1 1 1 1 
1 1 1 1 1 1 0 0 0 
0 0 0 0 0 0 0 1 1 
1 1 1 1 1 1 1 1 1 
1 1 1 1 1 1 1 1 1 
1 1 1 1 1 1 1 1 1 
1 1 0 0 0 0 0 0 0 
0 0 1 1 1 1 1 1 1 
1 1 1 1 1 1 1 1 1 
0 0 0 0 0 0 0 0 0 
1 1 1 1 1 1 1 1 1 
1 1 1 1 1 1 1 1 1 
1 1 1 0 0 0 0 0 1 
1 1 1 1 1 1 1 1 0 
0 0 0 0 0 0 1 1 1 
1 1 1 1 1 1 0 0 0 
0 0 0 0 0 0 0 1 1 
1 1 1 1 1 1 1 1 1 
1 1 1 1 1 1 1 1 1 
1 1 1 1 1 1 1 1 1 
1 1 0 0 0 0 0 0 0 
0 0 1 1 1 1 1 1 1 
1 1 1 1 1 1 1 1 1 
0 0 0 0 0 0 0 0 0 
1 1 1 1 1 1 1 1 1 
1 1 1 1 1 1 1 1 1 
1 1 1 0 0 0 0 0 1 
1 1 1 1 1 1 1 1 0 
0 0 0 0 0 0 1 1 1 
1 1 1 1 1 1 0 0 0 
0 0 0 0 0 0 0 1 1 
1 1 1 1 1 1 1 1 1 
1 1 1 1 1 1 1 1 1 
1 1 1 1 1 1 1 1 1 
1 1 0 0 0 0 0 0 0 
0 0 1 1 1 1 1 1 1 
1 1 1 1 1 1 1 1 1 
0 0 0 0 0 0 0 0 0 
1 1 1 1 1 1 1 1 1 
1 1 1 1 1 1 1 1 1 
1 1 1 0 0 0 0 1 1 
1 1 1 1 1 1 1 1 1 
0 0 0 0 0 0 1 1 1 
1 1 1 1 1 1 0 0 0 
0 0 0 0 0 0 0 1 1 
1 1 1 1 1 1 1 1 1 
1 1 1 1 1 1 1 1 1 
1 1 1 1 1 1 1 1 1 
1 1 0 0 0 0 0 0 0 
0 0 1 1 1 1 1 1 1 
1 1 1 1 1 1 1 1 0 
0 0 0 0 0 0 0 0 0 
0 1 1 1 1 1 1 1 1 
1 1 1 1 1 1 1 1 1 
1 1 1 0 0 0 0 1 1 
1 1 1 1 1 1 1 1 1 
0 1 1 1 0 1 1 1 1 
1 1 1 1 1 1 0 0 0 
0 0 0 0 1 1 0 1 1 
1 1 0 1 1 1 0 0 1 
1 1 1 1 1 1 1 0 1 
1 1 1 1 1 1 1 1 1 
1 1 0 0 1 0 1 1 1 
1 0 1 1 1 1 1 1 1 
1 1 1 1 1 1 1 1 1 
1 1 1 1 1 1 1 1 0 
1 1 1 1 1 1 1 1 1 
1 1 1 1 1 1 1 1 1 
1 1 1 1 0 0 1 0 1 
1 1 1 1 1 1 1 1 1 
1 1 1 1 1 1 1 1 1 
1 1 1 1 1 1 1 0 0 
0 0 0 1 1 1 1 1 1 
0 0 0 0 0 0 0 0 1 
1 1 1 1 1 0 0 0 0 
1 1 1 1 1 1 1 1 1 
1 1 1 1 1 1 1 1 1 
1 1 1 1 1 1 1 1 1 
1 1 1 1 1 1 1 1 1 
1 1 1 1 1 1 1 1 1 
1 1 1 1 1 1 1 1 1 
1 1 1 1 1 1 1 1 1 
1 1 1 1 1 1 1 1 1 
1 1 1 1 1 1 1 1 1 
1 1 1 1 1 1 1 1 1 
1 1 1 1 1 1 1 0 0 
0 0 0 1 1 1 1 1 0 
0 0 0 0 0 0 0 0 1 
1 1 1 1 1 0 0 0 0 
1 1 1 1 1 1 1 1 1 
1 1 1 1 1 1 1 1 1 
1 1 1 1 1 1 1 1 1 
1 1 1 1 1 1 1 1 1 
1 1 1 1 1 1 1 1 1 
1 1 1 1 1 1 1 1 1 
1 1 1 1 1 1 1 1 1 
1 1 1 1 1 1 1 1 1 
1 1 1 1 1 1 1 1 1 
1 1 1 1 1 1 1 1 1 
1 1 1 1 1 1 1 0 0 
0 0 0 1 1 1 1 1 0 
0 0 0 0 0 0 0 0 1 
1 1 1 1 1 0 0 0 0 
1 1 1 1 1 1 1 1 1 
1 1 1 1 1 1 1 1 1 
1 1 1 1 1 1 1 1 1 
1 1 1 1 1 1 1 1 1 
1 1 1 1 1 1 1 1 1 
1 1 1 1 1 1 1 1 1 
1 1 1 1 1 1 1 1 1 
1 1 1 1 1 1 1 1 1 
1 1 1 1 1 1 1 1 1 
1 1 1 1 1 1 1 1 1 
1 1 0 1 1 1 1 0 0 
0 0 0 0 1 1 1 1 0 
0 0 0 0 0 0 0 0 1 
1 1 1 1 1 0 0 0 0 
1 1 1 1 1 1 1 0 1 
1 1 1 1 1 1 1 1 1 
1 1 1 1 1 1 1 1 1 
1 1 1 1 1 1 1 1 1 
1 1 1 1 1 1 1 1 1 
1 1 1 1 0 1 1 1 1 
1 1 1 1 1 1 1 1 1 
1 1 1 1 1 1 1 1 1 
1 1 1 1 1 1 1 1 1 
1 1 1 1 1 1 1 1 1 
1 1 0 0 1 1 1 0 0 
0 0 1 1 1 1 1 1 0 
1 1 0 0 0 0 0 0 0 
0 0 1 1 1 1 1 1 1 
1 1 1 1 1 1 1 0 0 
1 1 1 1 1 1 1 1 1 
1 1 1 0 1 0 1 0 1 
0 1 1 1 1 1 1 1 1 
1 1 1 1 1 1 1 1 1 
1 1 1 1 1 0 1 1 1 
1 1 1 1 1 1 1 1 1 
1 1 1 1 1 1 1 1 1 
1 1 1 1 1 1 1 1 1 
1 1 1 1 1 1 1 1 1 
1 1 0 0 0 0 0 0 0 
0 0 1 1 1 1 1 1 1 
1 1 1 1 0 0 0 0 0 
0 0 0 0 1 1 1 1 1 
1 1 1 1 1 0 0 0 0 
0 0 0 0 0 0 1 1 1 
1 1 1 0 0 0 0 0 0 
0 0 0 1 1 1 1 1 1 
1 1 1 1 1 1 1 1 1 
1 0 0 0 0 1 1 1 1 
1 1 1 1 1 1 1 1 1 
1 1 1 1 1 1 1 1 1 
1 1 1 1 1 1 1 1 1 
1 1 1 1 1 1 1 1 1 
1 1 0 0 0 0 0 0 0 
0 0 1 1 1 1 1 1 1 
1 1 1 1 0 0 0 0 0 
0 0 0 0 1 1 1 1 1 
1 1 1 1 1 0 0 0 0 
0 0 0 0 0 0 0 1 1 
1 1 1 0 0 0 0 0 0 
0 0 0 0 1 1 1 1 1 
1 1 1 1 1 1 1 1 1 
0 0 0 0 0 1 1 1 1 
1 1 1 1 1 1 1 1 1 
1 1 1 1 1 1 1 1 1 
1 1 1 1 1 1 1 1 1 
1 1 1 1 1 1 1 1 1 
1 1 0 0 0 0 0 0 0 
0 0 1 1 1 1 1 1 1 
1 1 1 1 0 0 0 0 0 
0 0 0 0 1 1 1 1 1 
1 1 1 1 1 1 0 0 0 
0 0 0 0 0 0 0 1 1 
1 1 1 0 0 0 0 0 0 
0 0 0 1 1 1 1 1 1 
1 1 1 1 1 1 1 1 1 
1 0 0 0 0 1 1 1 1 
1 1 1 1 1 1 1 1 1 
1 1 1 1 1 1 1 1 1 
1 1 1 1 1 1 1 1 1 
1 1 1 1 1 1 1 1 1 
1 0 0 0 0 0 0 0 0 
1 0 1 1 1 1 1 1 1 
1 1 1 0 0 0 0 0 0 
0 0 0 0 1 1 1 1 1 
1 1 1 1 1 1 0 0 0 
0 0 0 0 0 0 0 1 1 
1 1 0 0 0 0 0 0 0 
0 0 0 1 1 1 1 1 1 
1 1 1 1 1 1 1 1 1 
1 0 0 0 0 1 1 1 1 
1 1 1 1 1 1 1 1 1 
1 1 1 1 1 1 1 1 1 
1 1 1 1 1 1 1 1 1 
1 1 1 1 1 1 1 1 1 
1 1 1 0 1 1 1 1 1 
1 0 1 1 1 1 1 1 1 
1 1 1 1 1 1 1 0 0 
1 1 1 1 1 1 1 1 1 
1 1 1 1 1 1 1 1 0 
0 1 0 1 1 1 1 1 1 
1 1 1 1 1 1 1 1 1 
1 1 1 1 1 1 1 1 1 
1 1 0 0 1 1 1 1 1 
1 1 0 1 1 1 1 1 1 
1 1 1 1 1 1 1 1 1 
1 1 1 1 1 1 1 1 1 
1 1 1 0 0 1 0 0 1 
1 1 1 1 1 1 1 1 1 
1 1 1 1 1 1 1 1 1 
1 1 1 1 1 1 1 1 1 
1 1 1 1 1 1 1 0 1 
1 1 1 1 1 1 1 1 1 
1 1 1 1 1 1 1 1 1 
1 1 1 1 1 1 1 1 1 
1 1 1 1 1 1 1 1 1 
1 1 1 1 1 1 1 1 1 
0 0 0 0 0 1 1 1 1 
1 1 1 1 1 1 1 1 1 
1 1 1 1 1 1 1 0 0 
0 0 1 1 1 1 1 1 1 
1 1 1 1 0 0 0 0 0 
1 1 1 1 1 1 1 1 1 
1 1 1 1 1 1 1 1 1 
1 1 1 1 1 1 1 1 1 
1 1 1 1 1 1 1 0 0 
1 1 1 1 1 1 1 1 1 
1 1 1 1 1 1 1 1 1 
1 1 1 1 1 1 1 1 1 
1 1 1 1 1 1 1 1 1 
1 1 1 1 1 1 1 1 1 
0 0 0 0 0 1 1 1 1 
1 1 1 1 1 1 1 1 1 
1 1 1 1 1 1 1 0 0 
0 0 1 1 1 1 1 1 1 
1 1 1 1 0 0 0 0 0 
1 1 1 1 1 1 1 1 1 
1 1 1 1 1 1 1 1 1 
1 1 1 1 1 1 1 1 1 
1 1 1 1 1 1 1 1 1 
1 1 1 1 1 1 1 1 1 
1 1 1 1 1 1 1 1 1 
1 1 1 1 1 1 1 1 1 
1 1 1 1 1 1 1 1 1 
1 1 1 1 1 1 1 1 1 
0 0 0 0 1 1 1 1 1 
1 1 1 1 1 1 1 1 1 
1 1 1 1 1 1 1 0 0 
0 0 0 1 1 1 1 1 1 
1 1 1 0 0 0 0 0 0 
1 1 1 1 1 1 1 1 1 
1 1 1 1 1 1 1 1 1 
1 1 1 1 1 1 1 1 1 
1 1 1 1 1 1 1 1 1 
1 1 1 1 1 1 1 1 1 
1 1 1 1 1 1 1 1 1 
1 1 1 1 1 1 1 1 1 
1 1 1 1 1 1 1 1 1 
1 1 1 1 1 1 1 1 1 
0 0 0 0 1 1 1 1 1 
1 1 1 1 1 1 1 1 1 
1 1 1 1 1 1 0 0 0 
0 0 0 1 1 1 1 1 1 
1 1 1 0 0 0 0 0 0 
1 1 1 1 1 1 1 1 1 
1 1 1 1 1 1 1 1 1 
1 1 1 1 1 1 1 1 1 
1 1 1 1 1 1 1 1 1 
1 1 0 0 0 1 1 1 1 
1 1 1 1 1 1 1 1 1 
1 1 1 1 1 1 1 1 1 
1 1 1 1 1 1 1 1 1 
1 1 1 1 1 1 1 1 1 
0 0 0 0 1 1 1 1 1 
1 1 1 1 1 1 1 1 0 
1 1 1 1 1 1 0 0 0 
0 0 0 0 1 1 1 1 1 
1 1 1 1 0 0 0 0 0 
1 1 1 1 1 1 1 1 1 
1 1 1 1 1 1 1 1 1 
1 1 1 0 0 0 0 0 1 
1 1 1 1 0 0 0 0 0 
0 0 0 0 0 0 0 0 0 
1 1 1 1 1 1 1 1 1 
1 1 0 0 0 0 0 0 0 
0 0 1 1 1 1 1 1 1 
1 1 1 1 1 1 1 1 1 
0 0 0 0 1 1 1 1 1 
1 1 1 1 1 1 0 0 0 
0 1 1 1 1 1 0 0 0 
0 0 0 0 0 0 0 1 1 
1 1 1 1 0 0 0 0 0 
1 1 1 1 1 1 1 1 1 
1 1 1 1 1 1 1 1 1 
1 1 1 0 0 0 0 1 1 
1 1 1 1 0 0 0 0 0 
0 0 0 0 0 0 0 0 0 
0 1 1 1 1 1 1 1 1 
1 1 0 0 0 0 0 0 0 
0 0 1 1 1 1 1 1 1 
1 1 1 1 1 1 1 1 1 
0 0 0 0 1 1 1 1 1 
1 1 1 1 1 1 0 0 0 
0 0 1 1 1 0 1 0 0 
0 0 0 0 0 0 0 0 1 
1 1 0 1 0 0 0 0 0 
1 1 1 1 1 1 1 1 1 
1 1 1 1 1 1 1 1 1 
1 1 1 0 0 0 0 1 1 
1 1 1 1 0 0 0 0 0 
0 0 0 0 0 0 0 0 0 
1 0 1 1 1 1 1 1 1 
1 1 0 0 0 0 0 0 0 
0 0 1 1 1 1 1 1 1 
1 1 1 1 1 1 1 0 1 
0 0 0 0 1 1 1 1 1 
1 1 1 1 1 1 0 0 0 
0 1 0 1 1 1 1 0 0 
0 0 0 0 0 0 0 1 1 
1 1 1 0 0 0 0 0 0 
1 1 1 1 1 1 1 1 1 
1 1 1 1 1 1 1 1 1 
1 1 1 0 0 0 0 0 1 
1 1 1 1 0 0 0 0 0 
0 0 0 0 0 0 0 0 0 
0 1 1 1 1 1 1 1 1 
1 1 0 0 0 0 0 0 0 
0 0 1 1 1 1 1 1 1 
1 1 1 1 1 1 1 1 0 
0 0 0 0 1 1 1 1 1 
1 1 1 1 1 1 0 0 0 
0 1 1 1 1 1 0 0 0 
0 0 0 0 0 0 0 1 1 
1 1 0 0 0 0 0 0 0 
1 1 1 1 1 1 1 1 1 
1 1 1 1 1 1 1 1 1 
1 1 1 1 1 0 0 0 1 
1 1 1 1 0 1 1 1 1 
0 0 0 0 0 0 0 0 0 
1 1 1 1 1 1 1 1 1 
1 1 1 1 1 0 1 1 1 
1 1 1 1 1 1 1 1 1 
1 1 1 1 1 1 1 1 0 
0 0 0 0 1 1 1 1 1 
1 1 1 1 1 1 1 1 1 
1 1 1 1 1 1 1 0 0 
0 0 1 1 1 1 1 1 1 
1 1 1 0 1 1 1 1 1 
1 1 1 1 1 1 1 1 1 
1 1 1 1 1 1 1 1 1 
1 1 1 1 1 1 1 1 1 
1 1 1 1 1 1 1 1 1 
0 0 0 0 0 0 0 0 0 
1 1 1 1 1 0 0 0 0 
0 0 1 1 1 1 1 1 1 
1 1 1 1 1 1 1 1 1 
1 1 1 1 1 1 1 0 0 
0 0 0 0 1 1 1 1 1 
1 1 1 1 1 1 1 1 1 
1 1 1 1 1 1 1 0 0 
0 0 1 1 1 1 1 1 1 
1 1 1 1 1 1 1 1 1 
1 1 1 1 1 1 1 1 1 
1 1 1 1 1 1 1 1 1 
1 1 1 1 1 1 1 1 1 
1 1 1 1 1 1 1 1 1 
0 0 0 0 0 0 0 0 0 
1 1 1 1 1 1 0 0 0 
0 1 1 1 1 1 1 1 1 
1 1 1 1 1 1 1 1 1 
1 1 1 1 1 1 1 1 0 
0 0 0 0 1 1 1 1 1 
1 1 1 1 1 1 1 1 1 
1 1 1 1 1 1 0 0 0 
0 0 1 1 1 1 1 1 1 
1 1 1 1 1 1 1 1 1 
1 1 1 1 1 1 1 1 1 
1 1 1 1 1 1 1 1 1 
1 1 1 1 1 1 1 1 1 
1 1 1 1 1 1 1 1 1 
0 0 0 0 0 0 0 0 0 
1 1 1 1 1 1 0 0 0 
0 1 1 1 1 1 1 1 1 
1 1 1 1 1 1 1 1 1 
1 1 1 1 1 1 1 1 0 
0 0 0 0 1 1 1 1 1 
1 1 1 1 1 1 1 1 1 
1 1 1 1 1 0 0 0 0 
0 0 1 1 1 1 1 1 1 
1 1 1 1 1 1 1 1 1 
1 1 1 1 1 1 1 1 1 
1 1 1 1 1 1 1 1 1 
1 0 1 1 1 1 1 1 1 
0 1 1 1 1 1 1 1 0 
0 0 0 0 0 0 0 0 0 
1 1 1 1 1 1 0 0 0 
0 1 1 1 1 1 1 1 1 
1 1 1 1 1 1 1 1 1 
1 1 1 1 1 1 1 1 0 
0 0 0 0 1 1 1 1 1 
1 1 1 1 1 1 1 1 1 
1 1 1 1 1 1 0 0 0 
0 0 0 1 1 1 1 1 1 
1 1 1 1 1 1 1 1 1 
1 1 1 1 1 1 1 1 1 
1 1 1 1 0 1 1 0 1 
1 1 0 1 1 1 1 1 0 
0 0 0 1 1 1 1 1 0 
0 0 0 0 0 0 0 0 0 
1 1 1 1 1 1 0 0 1 
1 1 1 1 1 1 1 1 1 
1 1 1 1 1 1 1 1 1 
1 1 1 1 1 1 1 1 1 
0 0 0 0 1 1 1 1 1 
1 1 1 1 1 1 1 1 1 
1 1 1 0 1 1 1 0 0 
0 0 1 1 1 0 1 1 1 
1 1 1 1 1 1 1 1 1 
1 1 1 1 1 1 1 1 1 
1 1 0 0 0 0 0 0 0 
0 0 0 0 0 0 0 0 0 
0 0 0 1 1 1 1 1 1 
0 0 0 0 0 0 0 0 0 
1 1 1 1 1 1 1 1 1 
1 1 1 1 1 1 1 1 1 
1 1 1 0 0 0 0 1 1 
1 1 1 1 1 1 1 1 1 
0 0 0 0 1 1 1 1 1 
1 1 1 1 1 1 1 1 1 
1 1 0 0 0 0 1 1 1 
1 1 1 0 0 0 0 1 1 
1 1 1 1 1 1 1 1 1 
1 1 1 1 1 1 1 1 1 
1 1 0 0 0 0 0 0 0 
0 0 0 0 0 0 0 0 0 
0 0 0 1 0 1 1 1 0 
0 0 0 0 0 0 0 0 0 
1 1 1 1 1 1 1 1 1 
1 1 1 1 1 1 1 1 1 
1 1 1 0 0 0 0 1 1 
1 1 1 1 1 1 1 1 1 
0 0 0 0 1 1 1 1 1 
1 1 1 1 1 1 1 1 1 
1 0 0 0 0 0 1 1 1 
1 1 0 0 0 0 0 1 1 
1 1 1 1 1 1 1 1 1 
1 1 1 1 1 1 1 1 1 
1 1 0 0 0 0 0 0 0 
0 0 0 0 0 0 0 0 0 
0 0 0 0 1 1 1 1 1 
0 0 0 0 0 0 0 0 0 
1 1 1 1 1 1 1 1 1 
1 1 1 1 1 1 1 1 1 
1 1 1 0 0 0 0 1 1 
1 1 1 1 1 1 1 1 1 
0 0 0 0 1 1 1 1 1 
1 1 1 1 1 1 1 1 1 
1 1 0 0 0 0 1 1 1 
1 1 0 0 0 0 0 0 1 
1 1 1 1 1 1 1 1 1 
1 1 1 1 1 1 1 1 1 
1 1 0 0 0 0 0 0 0 
0 0 0 0 0 0 0 0 0 
0 0 0 1 1 1 1 1 1 
0 0 0 0 0 0 0 0 0 
1 1 1 1 1 1 1 1 1 
1 1 1 1 1 1 1 1 1 
1 1 1 0 0 0 0 0 1 
1 1 1 1 1 1 1 1 1 
0 0 0 0 1 1 1 1 1 
1 1 1 1 1 1 1 1 1 
1 1 0 0 0 0 0 1 1 
1 1 1 0 0 0 0 1 1 
1 1 1 1 1 1 1 1 1 
1 1 1 1 1 1 1 1 1 
1 1 0 0 0 0 0 0 1 
1 0 0 1 1 1 0 1 1 
1 1 1 1 1 1 1 1 1 
1 1 1 1 1 1 1 1 0 
1 1 1 1 1 1 1 1 1 
1 1 1 1 1 1 1 1 1 
1 1 1 1 1 0 0 1 1 
1 1 1 1 1 1 1 1 1 
1 1 1 1 1 1 1 1 1 
1 1 1 1 1 1 1 1 1 
1 1 1 0 1 1 1 1 1 
1 1 1 1 1 1 1 1 1 
1 1 1 1 1 1 1 1 1 
1 1 1 1 1 1 1 1 1 
1 0 0 0 0 0 0 1 1 
1 1 1 1 1 1 1 1 1 
1 1 1 1 1 1 1 1 1 
1 1 1 1 1 1 1 1 1 
1 1 1 1 1 1 1 1 1 
1 1 1 1 1 1 1 1 1 
1 1 1 1 1 1 1 1 1 
1 1 1 1 1 1 1 1 1 
1 1 1 1 1 1 1 1 1 
1 1 1 1 1 1 1 1 1 
1 1 1 1 1 1 1 0 0 
0 0 1 1 1 1 1 1 1 
1 1 1 1 1 1 1 1 1 
1 1 1 1 1 1 1 1 1 
1 1 0 0 0 0 1 1 1 
1 1 1 1 1 1 1 1 1 
1 1 1 1 1 1 1 1 1 
1 1 1 1 1 1 1 1 1 
1 1 1 1 1 1 1 1 1 
1 1 1 1 1 1 1 1 1 
1 1 1 1 1 1 1 1 1 
1 1 1 1 1 1 1 1 1 
1 1 1 1 1 1 1 1 1 
1 1 1 1 1 1 1 1 1 
1 1 1 1 1 1 1 0 0 
0 0 1 1 1 1 1 1 1 
1 1 1 1 1 1 1 1 1 
1 1 1 1 1 1 1 1 1 
1 1 0 0 0 0 1 1 1 
1 1 1 1 1 1 1 1 1 
1 1 1 1 1 1 1 1 1 
1 1 1 1 1 1 1 1 1 
1 1 1 1 1 1 1 1 1 
1 1 1 1 1 1 1 1 1 
1 1 1 1 1 1 1 1 1 
1 1 1 1 1 1 1 1 1 
1 1 1 1 1 1 1 1 1 
1 1 1 1 1 1 1 1 1 
1 1 1 1 1 1 1 0 0 
0 0 0 1 1 1 1 1 1 
1 1 1 1 1 1 1 1 1 
1 1 1 1 1 1 1 1 1 
1 1 0 0 0 0 0 1 1 
1 1 1 1 1 1 1 1 1 
1 1 1 1 1 1 1 1 1 
1 1 1 1 1 1 1 1 1 
1 1 1 1 1 1 1 1 1 
1 1 1 1 1 1 1 1 1 
1 1 1 1 1 1 1 1 1 
1 1 1 1 1 1 1 1 1 
1 1 1 1 1 1 1 1 1 
1 1 1 1 1 1 1 1 1 
1 1 1 1 1 1 0 0 0 
0 0 1 1 1 1 1 1 1 
1 1 1 1 1 1 1 1 1 
0 1 1 1 1 1 1 1 1 
1 1 0 0 0 0 1 0 1 
1 1 1 1 1 1 1 1 1 
1 1 1 1 1 1 1 1 1 
1 1 1 1 1 1 1 1 1 
1 1 1 0 1 1 1 1 1 
1 1 1 1 1 1 1 1 1 
1 0 1 1 1 1 1 1 1 
1 1 1 1 1 1 1 1 1 
1 1 1 1 1 1 1 1 1 
1 1 1 0 1 1 1 1 0 
1 0 1 1 1 1 0 0 0 
0 0 0 0 1 1 0 0 1 
1 1 1 1 1 0 1 1 0 
0 0 1 1 1 1 1 1 1 
1 1 0 0 0 0 0 0 0 
0 0 1 1 1 1 1 1 1 
1 1 1 1 1 1 1 1 1 
1 1 1 1 1 1 1 1 1 
1 0 0 0 0 1 1 1 1 
1 1 1 1 1 1 1 0 0 
0 0 1 1 1 1 1 1 1 
1 1 1 1 1 1 1 1 1 
1 1 1 1 1 1 1 1 1 
1 0 0 0 0 0 0 0 0 
0 1 0 1 1 1 0 0 0 
0 0 0 0 0 0 0 1 1 
1 1 1 1 0 0 0 0 0 
0 1 1 1 1 1 1 1 1 
1 1 0 0 0 0 0 0 0 
0 0 1 1 1 1 1 1 1 
1 1 1 1 1 1 1 1 1 
1 1 1 1 1 1 1 1 1 
0 0 0 0 0 1 1 1 1 
1 1 1 1 1 1 1 0 0 
0 0 1 1 1 1 1 1 1 
1 1 1 1 1 1 1 1 1 
1 1 1 1 1 1 1 1 1 
1 0 0 0 0 0 0 0 0 
0 0 0 0 1 1 1 0 0 
0 0 0 0 0 0 0 1 1 
1 1 1 1 0 0 0 0 0 
1 1 1 1 1 1 1 1 1 
1 0 0 0 0 0 0 0 0 
0 0 1 1 1 1 1 1 1 
1 1 1 1 1 1 1 1 1 
1 1 1 1 1 1 1 1 1 
1 0 0 0 0 1 1 1 1 
1 1 1 1 1 1 1 0 0 
0 0 1 1 1 1 1 1 1 
1 1 1 1 1 1 1 1 1 
1 1 1 1 1 1 1 1 1 
1 0 0 0 0 0 0 0 0 
0 1 1 0 1 1 0 0 0 
0 0 0 0 0 0 0 1 1 
1 1 1 1 0 0 0 0 0 
1 1 1 1 1 1 1 1 1 
0 0 0 0 0 0 0 0 0 
0 0 1 1 1 1 1 1 1 
1 1 1 1 1 1 1 1 1 
1 1 1 1 1 1 1 1 1 
1 0 0 0 0 1 1 1 1 
1 1 1 1 1 1 1 0 0 
0 0 0 1 1 1 0 1 1 
1 1 1 1 1 1 1 1 1 
1 1 1 1 1 1 1 1 1 
0 0 0 0 0 0 0 0 0 
0 1 1 1 1 1 0 0 0 
0 0 0 0 0 0 0 1 1 
1 1 1 1 0 0 0 0 0 
1 0 1 1 1 1 1 1 0 
0 1 1 1 1 1 1 1 1 
1 1 1 1 1 1 1 1 1 
1 1 1 1 1 1 1 1 1 
0 0 1 1 1 1 1 1 1 
1 1 1 1 0 1 1 1 1 
1 1 1 1 1 0 0 1 1 
1 0 1 1 1 1 0 0 1 
1 1 1 1 1 1 1 1 1 
1 1 1 1 1 1 1 1 1 
1 1 1 1 0 0 0 1 1 
1 1 0 0 1 1 1 0 0 
0 0 0 1 1 1 1 1 1 
1 1 1 0 1 1 0 1 0 
0 0 0 0 0 0 0 0 0 
0 1 1 1 1 1 1 1 1 
1 1 1 1 1 1 1 1 1 
1 1 1 1 0 0 0 0 0 
0 0 0 0 0 1 1 1 1 
1 1 1 1 1 1 1 1 1 
1 1 0 0 0 0 0 0 1 
1 1 1 0 0 0 0 1 1 
1 1 1 1 1 1 1 1 1 
1 1 1 1 1 1 1 1 1 
1 1 1 1 1 0 1 1 1 
1 1 0 0 0 0 0 0 0 
0 0 1 1 1 1 1 1 1 
1 1 1 1 1 1 1 1 1 
0 0 0 0 0 0 0 0 0 
0 1 1 1 1 1 1 1 1 
1 1 1 1 1 1 1 1 1 
1 1 1 0 0 0 0 0 0 
0 0 0 0 1 1 1 1 1 
1 1 1 1 1 1 1 1 1 
1 1 0 0 0 0 0 1 1 
1 1 1 0 0 0 0 1 1 
1 1 1 1 1 1 1 1 1 
1 1 1 1 1 1 1 1 1 
1 1 1 1 1 1 1 1 1 
1 0 0 0 0 0 0 0 0 
0 0 1 1 1 1 1 1 1 
1 1 1 1 1 1 1 1 1 
0 0 0 0 0 0 0 0 0 
0 1 1 1 1 1 1 1 1 
1 1 1 1 1 1 1 1 1 
1 1 1 0 0 0 0 0 0 
0 0 0 0 1 1 1 1 1 
1 1 1 1 1 1 1 1 1 
1 0 0 0 0 0 1 1 1 
1 1 1 0 0 0 0 1 1 
1 1 1 1 1 1 1 1 1 
1 1 1 1 1 1 1 1 1 
1 1 1 1 1 1 1 1 1 
1 0 0 0 0 0 0 0 0 
0 0 1 1 1 1 1 1 1 
1 1 1 1 1 1 1 1 0 
0 0 0 0 0 0 0 0 0 
0 1 1 1 1 1 1 1 1 
1 1 1 1 1 1 1 1 1 
1 1 1 1 0 0 0 0 0 
0 0 0 0 1 1 1 1 1 
1 1 1 1 1 1 1 1 1 
0 0 0 0 0 0 1 1 1 
1 1 1 0 0 0 0 1 1 
1 1 1 1 1 1 1 1 1 
1 1 1 1 1 1 1 1 1 
1 1 1 1 1 1 1 1 1 
1 1 0 0 0 0 0 0 0 
0 0 1 1 1 1 1 1 1 
1 1 1 1 1 1 1 0 1 
1 0 0 1 1 1 0 0 0 
0 0 1 1 1 1 1 1 1 
1 1 1 1 1 0 1 1 1 
1 1 1 1 0 0 0 0 1 
1 1 1 1 1 1 1 1 1 
1 1 1 1 1 1 1 1 1 
1 1 1 0 0 0 1 1 1 
1 1 0 1 1 1 0 0 1 
1 1 1 1 1 1 1 1 1 
1 1 1 1 1 1 1 1 1 
1 1 1 1 1 1 1 1 1 
1 1 1 1 1 0 0 1 1 
1 0 1 1 1 1 1 1 1 
1 1 1 1 1 0 0 1 1 
0 1 1 1 1 0 0 0 0 
0 1 1 1 1 1 1 1 1 
1 1 0 0 0 0 0 1 1 
1 1 1 1 0 0 0 0 0 
1 1 1 1 1 0 0 0 0 
0 1 1 1 1 1 1 1 1 
1 1 1 1 1 1 1 1 1 
1 1 1 1 1 1 1 1 1 
1 1 1 1 1 1 1 1 1 
1 1 1 1 1 1 1 1 1 
1 1 1 1 1 1 1 1 1 
1 1 1 1 1 1 1 1 1 
1 1 1 1 1 1 1 1 1 
1 1 1 1 0 0 0 0 0 
0 1 1 1 1 1 0 0 0 
0 0 1 1 1 1 1 1 1 
1 1 1 0 0 0 0 1 1 
1 1 1 0 0 0 0 0 1 
1 1 1 1 0 0 0 0 0 
0 1 1 1 1 1 1 1 1 
1 1 1 1 1 1 1 1 1 
1 1 1 1 1 1 1 1 1 
1 1 1 1 1 1 1 1 1 
1 1 1 1 1 1 1 1 1 
1 1 1 1 1 1 1 1 1 
1 1 1 1 1 1 1 1 1 
1 1 1 1 1 1 1 1 1 
1 1 1 1 0 0 0 0 0 
1 0 1 1 1 1 0 0 0 
0 0 1 1 1 1 1 1 1 
1 1 1 0 0 0 0 1 1 
1 1 1 0 0 0 0 0 1 
1 1 1 1 0 0 0 0 0 
1 1 1 1 1 1 1 1 1 
1 1 1 1 1 1 1 1 1 
1 1 1 1 1 1 1 1 1 
1 1 1 1 1 1 1 1 1 
1 1 1 1 1 1 1 1 1 
1 1 1 1 1 1 1 1 1 
1 1 1 1 1 1 1 1 1 
1 1 1 1 1 1 1 1 1 
1 1 1 1 0 0 0 0 0 
1 1 0 1 1 0 0 0 0 
0 1 1 1 1 1 1 1 1 
1 1 1 0 0 0 0 0 1 
1 1 1 1 0 0 0 0 1 
1 1 1 0 1 0 0 0 0 
0 1 1 1 1 0 1 1 1 
1 1 1 1 1 1 1 0 1 
1 1 1 1 1 1 1 1 1 
1 1 1 1 1 1 1 1 1 
1 1 1 1 1 1 1 1 1 
1 1 1 1 1 1 1 1 1 
1 1 1 1 1 1 1 1 1 
1 1 1 1 1 1 1 1 1 
1 1 1 1 0 0 0 0 0 
1 1 0 0 1 1 1 1 0 
0 1 1 1 1 1 1 1 1 
1 1 1 1 1 0 1 1 1 
1 1 1 1 0 0 0 0 1 
1 1 1 0 1 1 1 1 1 
1 1 1 1 0 1 0 1 1 
1 1 1 1 1 1 1 1 0 
0 0 1 1 0 1 0 0 1 
0 0 1 0 1 1 1 1 1 
1 1 1 1 1 1 1 1 1 
1 0 0 1 1 1 1 1 1 
1 1 1 1 1 1 1 1 1 
1 1 1 1 1 1 1 0 0 
1 1 1 1 1 1 1 0 1 
0 0 0 0 0 1 1 1 1 
1 1 0 1 0 0 1 1 1 
1 1 1 1 1 1 1 1 1 
1 1 1 1 0 0 0 0 1 
1 1 1 1 1 1 1 1 1 
1 0 0 0 0 0 0 0 0 
0 1 1 1 1 1 1 0 0 
0 0 0 0 0 0 0 0 0 
0 0 0 1 1 1 1 1 1 
1 1 1 1 1 1 1 1 1 
1 0 0 0 0 1 1 1 1 
1 1 1 1 1 1 1 1 1 
1 1 1 0 0 0 0 0 0 
0 0 0 1 1 1 1 1 0 
0 0 0 0 0 0 1 1 1 
1 1 0 0 0 0 1 1 1 
1 1 1 1 1 1 1 1 1 
1 1 1 1 0 0 0 0 1 
1 1 1 1 1 1 1 1 1 
1 0 0 0 0 0 0 0 0 
0 1 1 1 1 1 1 0 0 
0 0 0 0 0 0 0 0 0 
0 0 0 0 1 1 1 1 1 
1 1 1 1 1 1 1 1 1 
1 0 0 0 0 1 1 1 1 
1 1 1 1 1 1 1 1 1 
1 1 1 0 0 0 0 0 0 
0 0 0 0 1 1 1 1 1 
0 0 0 0 0 1 1 1 1 
1 0 0 0 0 0 1 1 1 
1 1 1 1 1 1 1 1 1 
1 1 1 0 0 0 0 0 1 
1 1 1 1 1 1 1 1 1 
0 0 0 0 0 0 0 0 0 
0 0 1 1 1 1 1 0 0 
0 0 0 0 0 0 0 0 0 
0 0 0 0 1 1 1 1 1 
1 1 1 1 1 1 1 1 1 
1 0 0 0 0 1 1 1 1 
1 1 1 1 1 1 1 1 1 
1 1 1 0 0 0 0 0 0 
0 0 0 1 1 1 1 1 1 
0 0 0 0 0 1 1 1 1 
1 1 0 0 0 0 1 1 1 
1 1 1 1 1 1 1 1 1 
1 1 1 0 0 0 0 0 1 
1 1 1 1 1 1 1 1 1 
0 0 0 0 0 0 0 0 0 
0 1 0 1 1 1 0 0 0 
0 0 0 0 0 0 0 0 0 
0 0 0 1 1 1 1 0 1 
1 1 1 1 1 1 1 1 1 
1 0 0 0 0 0 1 1 1 
1 1 1 1 1 1 1 1 1 
1 1 1 0 0 0 0 0 0 
0 0 0 1 1 1 1 1 1 
0 0 0 0 0 1 1 1 1 
1 1 1 1 1 1 1 1 1 
1 1 1 1 1 1 1 1 1 
1 1 0 1 0 0 0 0 0 
1 1 1 1 0 1 1 1 0 
1 0 0 0 0 1 1 1 1 
1 1 0 0 1 0 1 0 0 
0 0 0 0 0 0 0 0 1 
1 1 0 0 1 1 1 0 0 
1 1 1 1 1 1 1 1 1 
1 0 1 1 1 0 0 1 1 
1 1 1 1 1 1 1 0 1 
1 1 1 1 0 1 1 1 0 
0 0 0 1 1 1 1 1 1 
0 0 0 0 0 1 1 1 1 
1 1 1 1 1 1 1 1 1 
1 1 1 1 1 1 1 1 0 
0 0 0 0 0 0 0 0 0 
0 0 0 0 0 0 0 0 0 
0 0 0 0 0 1 1 1 1 
1 0 0 0 0 0 0 0 0 
0 0 0 0 0 0 0 1 1 
1 1 1 1 0 0 0 0 1 
1 1 1 1 1 1 1 1 1 
1 1 1 1 1 1 1 1 1 
1 1 1 1 1 1 0 0 0 
0 0 0 0 1 1 1 1 0 
0 0 0 1 1 1 1 1 1 
0 0 0 0 0 1 1 1 1 
1 1 1 1 1 1 1 1 1 
1 1 1 1 1 1 1 1 0 
0 0 0 0 0 0 0 0 0 
0 0 0 0 0 0 0 0 0 
0 0 0 0 0 1 1 1 1 
1 1 0 0 0 0 0 0 0 
0 0 0 0 0 0 0 1 1 
1 1 1 1 0 0 0 0 0 
1 1 1 1 1 1 1 1 1 
1 1 1 1 1 1 1 1 1 
1 1 1 1 1 1 0 0 0 
0 0 1 0 1 1 1 1 0 
0 0 0 0 1 1 1 1 1 
0 0 0 0 0 1 1 1 1 
1 1 1 1 1 1 1 1 1 
1 1 1 1 1 1 1 0 0 
0 0 0 0 0 0 0 0 0 
0 0 0 0 0 0 0 0 0 
0 0 0 0 0 0 1 1 1 
1 1 0 0 0 0 0 0 0 
0 0 0 0 0 0 0 1 1 
1 1 1 0 0 0 0 0 1 
1 1 1 1 1 1 1 1 1 
1 1 1 1 1 1 1 1 1 
1 1 1 1 1 1 1 0 0 
0 0 1 1 1 1 1 1 0 
0 0 0 1 1 1 1 1 1 
0 0 0 0 0 1 1 1 1 
1 1 1 1 1 1 1 1 1 
1 1 1 1 1 1 1 1 0 
0 0 0 0 0 0 0 0 0 
0 0 0 0 0 0 0 0 0 
0 0 0 0 0 1 1 1 1 
1 1 0 0 0 0 0 0 0 
0 0 0 0 0 0 0 1 1 
1 1 1 1 0 0 0 0 1 
1 1 1 1 1 1 1 1 1 
1 1 1 1 1 1 1 1 1 
1 1 1 1 1 1 0 0 0 
0 0 1 1 1 1 1 1 0 
0 0 0 1 1 1 1 1 1 
1 1 1 0 1 1 1 1 1 
0 1 1 1 1 1 1 1 1 
1 1 1 1 1 1 1 0 0 
0 0 0 0 0 0 0 0 1 
1 1 1 1 1 1 0 1 0 
0 0 1 1 1 1 1 1 0 
1 1 0 0 0 0 1 1 0 
0 1 1 1 1 0 0 1 1 
1 1 1 1 1 0 1 1 0 
0 1 1 0 1 1 1 1 1 
1 0 0 0 1 1 1 1 1 
1 1 1 1 1 1 0 0 0 
0 0 1 1 1 1 1 1 1 
0 1 0 1 1 1 0 1 0 
1 1 1 1 1 1 0 0 0 
0 0 1 1 1 1 1 1 1 
1 1 1 1 1 1 1 1 0 
0 0 0 0 0 0 0 0 0 
1 1 1 1 1 1 1 1 1 
1 1 1 1 1 1 1 1 1 
0 0 0 0 0 0 0 1 1 
1 1 1 1 1 1 1 1 1 
1 1 1 1 1 1 1 1 1 
0 0 0 0 1 1 1 1 1 
1 0 0 0 0 0 0 0 0 
0 1 1 1 1 1 0 0 0 
0 0 0 1 1 1 1 1 1 
1 1 1 1 0 0 0 0 0 
1 1 1 1 1 1 0 0 0 
0 1 1 1 1 1 1 1 1 
1 1 1 1 1 1 1 1 0 
0 0 0 0 0 0 0 0 1 
1 1 1 1 1 1 1 1 1 
1 1 1 1 1 1 1 1 1 
1 1 0 0 0 0 1 1 1 
1 1 1 1 1 1 1 1 1 
1 1 1 1 1 1 1 1 1 
0 0 0 0 1 1 1 1 1 
1 0 0 0 0 0 0 0 0 
0 1 1 1 1 1 0 0 0 
0 0 0 1 1 1 1 1 1 
1 1 1 0 0 0 0 0 0 
1 1 1 1 1 0 0 0 0 
0 0 1 1 1 1 1 1 1 
1 1 1 1 1 1 1 0 0 
0 0 0 0 0 0 0 0 0 
1 1 1 1 1 1 1 1 1 
1 1 1 1 1 1 1 1 1 
1 1 0 0 0 0 1 1 1 
1 1 1 1 1 1 1 1 1 
1 1 1 1 1 1 1 1 1 
0 0 0 0 1 1 1 1 1 
0 0 0 0 0 0 0 0 0 
0 1 1 1 1 1 1 0 0 
0 0 1 1 1 1 1 1 1 
1 1 1 1 0 0 0 0 0 
1 1 1 1 1 1 0 0 0 
0 1 1 1 1 1 1 1 1 
1 1 1 1 1 1 1 1 0 
0 0 0 0 0 0 0 0 1 
1 1 1 1 1 1 1 1 1 
1 1 1 1 1 1 1 1 1 
1 1 0 0 0 0 0 1 1 
1 1 1 1 1 1 1 1 1 
1 1 1 1 1 1 1 1 1 
0 0 0 0 0 1 1 1 1 
0 0 0 0 0 0 0 0 0 
0 1 1 1 1 1 0 0 0 
0 0 1 1 1 1 1 1 1 
1 1 1 1 0 0 0 0 0 
1 1 1 1 1 1 0 0 0 
0 1 1 1 1 1 1 1 1 
1 1 1 1 1 0 0 1 0 
0 0 0 1 1 1 0 1 1 
1 1 1 1 1 1 0 1 0 
1 1 1 1 1 1 0 1 1 
1 1 1 0 1 1 1 1 1 
1 1 1 1 1 1 1 1 1 
1 1 1 1 1 1 1 1 0 
0 0 0 0 0 1 1 1 1 
0 0 0 0 0 1 1 0 1 
1 1 1 1 1 1 1 1 1 
1 1 1 1 1 1 1 1 1 
1 1 1 0 0 1 1 1 1 
1 1 1 1 1 1 0 0 0 
0 1 1 1 1 1 1 1 1 
1 1 1 0 0 0 0 0 0 
0 0 0 1 1 1 1 1 1 
1 1 1 1 1 0 0 0 0 
1 1 1 1 1 1 0 0 0 
0 1 1 1 1 1 1 0 0 
0 0 1 1 1 1 1 1 1 
1 1 1 1 1 1 1 1 1 
0 0 0 0 0 1 1 1 1 
1 0 0 0 0 1 1 1 1 
1 1 1 1 1 1 1 1 1 
1 1 1 1 1 1 1 1 1 
1 1 1 1 1 1 1 1 1 
1 1 1 1 1 0 0 0 0 
0 1 1 1 1 1 1 1 1 
1 1 1 0 0 0 0 0 0 
0 0 0 1 1 1 1 1 1 
1 1 1 1 1 0 0 0 0 
0 1 1 1 1 1 0 0 0 
0 1 1 1 1 1 1 0 0 
0 0 0 1 1 1 1 1 1 
1 1 1 1 1 1 1 1 1 
0 0 0 0 1 1 1 1 1 
1 0 0 0 0 1 1 1 1 
1 1 1 1 1 1 1 1 1 
1 1 1 1 1 1 1 1 1 
1 1 1 1 1 1 1 1 1 
1 1 1 1 1 1 0 0 0 
0 0 1 1 1 1 1 1 1 
1 1 1 0 0 0 0 0 0 
0 0 0 1 1 1 1 1 1 
1 1 1 1 1 0 0 0 0 
1 1 1 1 1 1 0 0 0 
0 0 1 1 1 1 1 0 0 
0 0 1 1 1 1 1 1 1 
1 1 1 1 1 1 1 1 1 
0 0 0 0 1 1 1 1 1 
1 0 0 0 0 1 1 1 1 
1 1 1 1 1 1 1 1 1 
1 1 1 1 1 1 1 1 1 
1 1 1 1 1 1 1 1 1 
1 1 0 1 1 1 0 0 0 
0 0 1 1 1 1 1 1 1 
1 1 1 0 0 0 0 0 0 
0 0 0 0 1 1 1 1 1 
1 1 1 1 1 0 0 0 0 
1 1 1 1 1 1 0 0 0 
0 1 1 1 1 1 0 0 0 
0 0 1 1 1 1 1 1 1 
1 1 1 1 1 1 1 1 0 
0 0 0 0 1 1 1 1 1 
1 0 0 0 0 1 1 1 1 
1 1 0 1 1 1 1 1 1 
1 1 1 1 1 1 1 1 1 
1 1 1 1 1 1 1 1 1 
1 1 1 0 1 1 1 0 0 
1 1 1 1 1 1 1 1 1 
1 1 1 0 0 0 0 0 0 
0 0 0 1 1 1 1 1 1 
1 1 1 1 1 1 1 1 1 
1 1 1 1 1 1 1 1 1 
0 0 1 0 0 0 1 1 1 
0 1 1 1 1 1 1 1 1 
1 1 1 1 0 0 0 0 1 
1 0 1 1 1 1 1 1 1 
1 1 1 1 1 1 1 1 1 
1 1 1 0 1 0 1 1 1 
1 1 1 1 1 1 1 1 1 
1 1 1 1 1 1 1 1 1 
0 0 0 0 0 1 1 1 1 
1 1 1 1 1 1 1 1 1 
1 1 1 0 0 0 0 0 0 
0 0 0 1 1 1 1 1 1 
1 1 1 1 1 1 1 1 1 
1 1 1 1 1 1 1 1 1 
1 1 0 0 0 0 1 1 1 
1 1 1 1 1 1 1 1 1 
1 1 1 1 0 0 0 0 1 
1 1 1 1 1 1 1 1 1 
1 1 1 1 1 1 1 1 1 
1 1 0 0 0 0 1 1 1 
1 1 1 1 1 1 1 1 1 
1 1 1 1 1 1 1 1 1 
0 0 0 0 0 1 1 1 1 
1 1 1 1 1 1 1 1 1 
1 1 1 0 0 0 0 0 0 
0 0 1 1 1 1 1 1 1 
1 1 1 1 1 1 1 1 1 
1 1 1 1 1 1 1 1 1 
1 0 0 0 0 0 1 1 1 
1 1 1 1 1 1 1 1 1 
1 1 1 0 0 0 0 0 1 
1 1 1 1 1 1 1 1 1 
1 1 1 1 1 1 1 1 1 
1 1 0 0 0 0 1 1 1 
1 1 1 1 1 1 1 1 1 
1 1 1 1 1 1 1 1 1 
0 0 0 0 0 1 1 1 1 
1 1 1 1 1 1 1 1 1 
1 1 1 0 0 0 0 0 0 
0 0 0 1 1 1 1 1 1 
1 1 1 1 1 1 1 1 1 
1 1 1 1 1 1 1 1 1 
1 1 0 0 0 0 0 1 1 
1 1 1 1 1 1 1 1 1 
1 1 1 1 0 0 0 0 1 
1 1 1 1 1 1 1 1 1 
1 1 1 1 1 1 1 1 1 
1 1 0 0 0 0 1 1 1 
1 1 1 1 1 1 1 1 1 
1 1 1 1 1 1 1 1 1 
0 0 0 0 0 1 1 1 1 
1 1 0 1 1 1 1 1 1 
1 1 1 0 0 0 0 0 0 
0 0 0 0 1 1 1 1 1 
1 1 1 1 1 1 1 1 1 
1 1 1 1 1 1 1 1 1 
1 0 0 0 0 0 1 1 1 
1 1 1 1 0 1 1 1 1 
1 1 0 0 0 0 0 0 1 
1 1 1 1 1 1 1 1 1 
1 1 1 1 1 1 1 1 1 
1 1 0 0 0 0 1 1 1 
1 1 1 1 1 1 1 1 1 
1 1 1 1 1 1 1 1 1 
1 0 0 0 0 1 1 1 1 
1 1 0 0 1 1 1 1 1 
1 1 0 0 0 0 0 1 0 
1 1 1 1 1 1 1 1 1 
1 1 1 1 1 1 1 1 1 
1 1 1 1 1 1 1 1 1 
1 1 0 1 0 0 1 1 1 
1 0 0 0 1 0 1 1 1 
1 1 0 1 1 1 1 1 0 
1 1 1 1 1 1 1 1 1 
1 1 1 1 1 1 1 1 1 
1 1 0 0 0 0 0 1 1 
1 1 1 1 0 0 1 1 1 
1 1 1 1 1 1 1 1 1 
1 1 0 0 1 1 1 1 1 
1 0 0 0 0 0 1 1 1 
1 1 1 0 0 0 0 1 1 
1 1 1 1 1 1 1 1 1 
1 1 1 1 1 1 1 1 1 
1 1 1 1 1 1 1 1 1 
1 1 1 1 0 1 1 0 0 
0 0 0 0 0 0 0 1 1 
1 1 1 1 1 1 1 1 1 
1 1 1 1 1 1 1 1 1 
1 1 1 1 1 1 1 1 1 
1 0 0 0 0 0 1 1 1 
1 1 1 0 0 0 0 1 1 
1 1 1 1 1 1 1 1 1 
1 1 1 1 1 1 1 1 1 
1 1 0 0 0 0 1 1 1 
1 1 0 0 0 0 0 1 1 
1 1 1 1 1 1 1 1 1 
1 1 1 1 1 1 1 1 1 
1 1 1 1 1 1 1 1 1 
1 1 1 1 1 1 0 0 0 
0 0 0 0 0 0 0 1 1 
1 1 1 1 1 1 1 1 1 
1 1 1 1 1 1 1 1 1 
1 1 1 1 1 1 1 1 1 
0 0 0 0 0 0 1 1 1 
1 1 1 0 0 0 0 1 1 
1 1 1 1 1 1 1 1 1 
1 1 1 1 1 1 1 1 1 
1 0 0 0 0 0 1 1 1 
1 1 0 0 0 0 0 1 1 
1 1 1 1 1 1 1 1 1 
1 1 1 1 1 1 1 1 1 
1 1 1 1 1 1 1 1 1 
1 1 1 1 1 1 1 0 0 
0 0 0 0 0 0 0 1 1 
1 1 1 1 1 1 1 1 1 
1 1 1 1 1 1 1 1 1 
1 1 1 1 1 1 1 1 1 
1 1 0 0 0 0 0 1 1 
1 1 1 0 0 0 0 1 1 
1 1 1 1 1 1 1 1 1 
1 1 1 1 1 1 1 1 1 
1 1 0 0 0 0 1 1 1 
1 1 1 0 0 0 0 0 1 
1 1 1 1 1 1 1 1 1 
1 1 1 1 1 1 1 1 1 
1 1 1 1 1 1 1 1 1 
1 1 1 1 1 1 0 0 0 
0 0 0 0 0 0 0 1 1 
1 1 1 1 1 1 1 1 1 
1 1 1 1 1 1 1 1 1 
1 1 1 1 1 1 1 1 1 
1 1 0 0 0 0 1 0 1 
1 1 0 0 0 0 0 1 1 
1 1 1 1 1 1 1 1 1 
1 1 1 1 1 1 1 1 1 
1 1 0 0 0 0 0 1 1 
1 1 1 0 0 0 0 1 1 
0 1 1 1 1 1 1 1 1 
1 1 0 0 1 1 1 1 1 
1 1 1 1 1 1 1 1 1 
1 1 1 1 1 1 1 0 0 
0 0 0 0 0 0 0 0 1 
1 1 1 1 1 1 1 1 1 
1 1 0 1 1 1 1 1 1 
1 1 1 1 1 1 1 1 1 
1 1 0 0 0 0 0 1 1 
1 1 1 0 0 0 0 0 0 
0 1 1 0 1 1 1 1 1 

CellId 1 15876 int
1 1 1 1 1 2 2 2 2 
2 3 3 3 3 3 0 4 4 
4 4 0 0 0 0 0 0 0 
0 0 0 7 7 7 7 7 7 
0 0 0 0 609 9 9 9 9 
610 0 0 0 0 11 11 11 11 
11 12 12 12 12 12 13 13 13 
13 13 0 0 0 0 0 15 15 
15 15 15 15 16 16 16 16 16 
0 0 0 0 0 0 0 0 0 
19 19 19 19 19 20 20 20 20 
620 20 0 0 0 0 0 22 22 
22 22 23 23 23 23 23 624 0 
0 0 0 0 25 25 25 25 601 
1 1 1 1 1 2 2 2 2 
2 3 3 3 3 3 4 4 4 
4 4 0 0 0 0 0 0 0 
0 0 0 7 7 7 7 7 7 
0 0 0 0 9 9 9 9 9 
0 0 0 0 0 11 11 11 11 
11 12 12 12 12 12 13 13 13 
13 13 0 0 0 0 0 15 15 
15 15 15 16 16 16 16 16 16 
0 0 0 0 0 0 0 0 0 
19 19 19 19 19 20 20 20 20 
20 20 0 0 0 0 22 22 22 
22 22 22 23 23 23 23 23 0 
0 0 0 25 25 25 25 25 25 
1 1 1 1 1 2 2 2 2 
2 3 3 3 3 3 4 4 4 
4 4 4 0 0 0 0 0 0 
0 0 0 0 7 7 7 7 7 
0 0 0 0 0 9 9 9 9 
9 0 0 0 0 0 11 11 11 
11 12 12 12 12 12 13 13 13 
13 13 13 0 0 0 0 15 15 
15 15 15 16 16 16 16 16 0 
0 0 0 0 0 0 0 0 0 
19 19 19 19 19 20 20 20 20 
20 0 0 0 0 0 22 22 22 
22 22 22 23 23 23 23 23 0 
0 0 0 25 25 25 25 25 25 
1 1 1 1 1 2 2 2 2 
2 3 3 3 3 3 4 4 4 
4 4 4 0 0 0 0 0 0 
0 0 0 7 7 7 7 7 7 
0 0 0 0 9 9 9 9 9 
9 0 0 0 0 0 11 11 11 
11 12 12 12 12 12 12 13 13 
13 13 13 0 0 0 0 0 15 
15 15 15 15 16 16 16 16 16 
0 0 0 0 0 0 0 0 0 
19 19 19 19 19 19 20 20 20 
20 20 0 0 0 0 22 22 22 
22 22 23 23 23 23 23 23 0 
0 0 0 0 25 49 25 25 25 
1 1 1 1 1 1 2 2 2 
2 3 3 3 3 3 4 29 29 
4 4 0 0 0 0 0 0 0 
0 0 0 32 7 7 7 7 7 
0 0 0 0 9 9 9 9 9 
35 0 0 0 0 11 11 11 11 
11 12 12 12 37 12 38 13 13 
13 13 13 0 0 0 0 40 15 
15 15 15 16 16 16 16 16 16 
0 0 0 0 0 0 0 0 0 
19 19 19 19 19 20 20 20 20 
20 20 0 0 0 0 0 22 22 
22 22 22 23 23 23 23 23 0 
0 0 0 25 49 25 25 25 26 
26 26 26 1 26 27 27 27 27 
3 28 28 28 28 28 29 29 29 
29 29 30 30 30 30 0 30 0 
0 0 0 0 32 32 32 32 33 
33 0 0 33 33 9 9 0 9 
0 35 0 35 0 36 36 11 36 
36 37 37 37 37 37 38 38 38 
38 38 39 39 39 39 39 40 40 
15 40 40 41 41 41 41 41 41 
0 0 0 0 43 43 43 0 0 
43 19 19 0 19 20 20 20 0 
0 0 46 0 46 46 46 22 47 
47 47 22 22 23 23 23 49 49 
49 49 0 49 25 25 0 25 25 
26 26 26 26 26 27 27 27 27 
28 28 28 28 28 28 29 29 29 
29 29 30 30 30 30 30 30 0 
0 0 0 32 32 32 32 32 33 
33 33 33 33 33 0 0 0 0 
35 35 35 35 35 36 36 36 36 
36 36 37 37 37 37 38 38 38 
38 38 39 39 39 39 39 40 40 
40 40 40 41 41 41 41 41 41 
0 0 0 0 43 43 43 43 43 
43 0 0 0 0 0 0 0 0 
0 46 46 46 46 46 47 47 47 
47 47 47 0 0 0 0 0 49 
49 49 49 0 0 0 0 0 0 
26 26 26 26 26 27 27 27 27 
27 28 28 28 28 28 29 29 29 
29 29 30 30 30 30 30 30 0 
0 0 0 0 32 32 32 32 33 
33 33 33 33 33 0 0 0 0 
35 35 35 35 35 36 36 36 36 
36 37 37 37 37 37 38 38 38 
38 38 39 39 39 39 39 40 40 
40 40 40 41 41 41 41 41 41 
0 0 0 0 43 43 43 43 43 
0 0 0 0 0 0 0 0 0 
0 46 46 46 46 46 47 47 47 
47 47 47 0 0 0 0 49 49 
49 49 49 0 0 0 0 0 0 
26 26 26 26 26 27 27 27 27 
27 28 28 28 28 28 29 29 29 
29 29 29 30 30 30 30 30 0 
0 0 0 0 32 32 32 32 33 
33 33 33 33 33 0 0 0 35 
35 35 35 35 35 36 36 36 36 
36 37 37 37 37 37 38 38 38 
38 38 39 39 39 39 39 40 40 
40 40 40 41 41 41 41 41 0 
0 0 0 0 43 43 43 43 43 
43 0 0 0 0 0 0 0 0 
0 46 46 46 46 46 47 47 47 
47 47 0 0 0 0 0 49 49 
49 49 49 0 0 0 0 0 0 
26 26 26 26 26 27 27 27 27 
27 27 28 28 28 28 28 29 29 
29 29 54 30 30 30 30 30 0 
0 0 0 32 32 32 32 32 33 
33 33 33 33 33 0 0 0 0 
35 35 35 35 35 36 36 36 36 
36 37 37 37 37 37 38 38 38 
38 38 39 39 39 39 39 40 40 
40 40 40 40 41 41 41 41 66 
0 0 0 0 43 43 43 43 43 
0 0 0 0 0 0 0 0 0 
0 0 46 46 46 46 46 47 47 
47 47 47 0 0 0 0 49 49 
49 49 0 0 0 0 0 0 0 
26 51 26 26 51 51 27 27 0 
27 53 53 53 53 53 54 54 54 
54 54 54 54 0 30 30 56 0 
56 56 56 32 32 0 32 32 58 
58 58 58 58 59 59 0 0 59 
60 35 60 60 60 60 0 36 0 
36 62 62 62 62 62 63 63 63 
63 63 64 64 64 64 64 65 65 
65 65 65 66 40 66 66 66 67 
0 67 67 67 68 68 68 68 68 
68 0 0 0 0 0 70 70 70 
70 71 71 71 71 71 0 0 47 
0 73 73 73 73 73 73 49 74 
74 74 74 0 75 75 75 75 75 
51 51 51 51 51 51 0 0 0 
0 53 53 53 53 53 54 54 54 
54 54 54 0 0 0 0 56 56 
56 56 56 56 0 0 0 0 0 
58 58 58 58 59 59 59 59 59 
60 60 60 60 60 0 0 0 0 
0 62 62 62 62 62 63 63 63 
63 63 64 64 64 64 64 65 65 
65 65 65 66 66 66 66 66 66 
67 67 67 67 67 68 68 68 68 
68 0 0 0 0 70 70 70 70 
70 71 71 71 71 71 71 0 0 
0 0 73 73 73 73 73 73 74 
74 74 74 75 75 75 75 75 75 
51 51 51 51 51 51 0 0 0 
0 53 53 53 53 53 53 54 54 
54 0 54 0 0 0 0 56 0 
56 56 56 56 0 0 0 0 0 
58 58 58 58 59 59 59 59 59 
60 60 60 60 60 60 0 0 0 
0 62 62 62 62 62 63 63 63 
63 63 64 64 64 64 64 65 65 
65 65 65 66 66 66 66 66 66 
67 67 67 67 68 68 68 68 68 
68 0 0 0 0 70 70 70 70 
70 71 71 71 71 71 71 0 0 
0 0 73 73 73 73 73 74 74 
74 74 74 74 75 75 75 75 75 
51 51 51 51 51 51 0 0 0 
0 53 53 53 53 53 54 54 54 
54 54 0 0 0 0 0 0 56 
56 56 56 56 0 0 0 0 0 
58 58 58 58 59 59 59 59 59 
60 60 60 60 60 60 0 0 0 
0 62 62 62 62 62 63 63 63 
63 63 64 64 64 64 64 65 65 
65 65 65 66 66 66 66 66 67 
67 67 67 67 68 68 68 68 68 
0 0 0 0 0 70 70 70 70 
70 70 71 71 71 71 71 0 0 
0 0 73 73 73 73 73 74 74 
74 74 74 74 74 75 75 75 75 
51 51 51 51 51 0 0 0 0 
0 0 53 53 53 53 79 54 54 
54 54 54 0 0 0 0 56 56 
56 56 82 56 0 0 0 0 58 
58 58 58 58 59 59 59 59 59 
59 60 60 60 60 0 0 0 0 
0 62 62 62 62 62 63 63 63 
63 88 64 64 64 64 64 65 65 
65 65 65 66 66 66 66 66 67 
67 0 67 67 67 68 68 68 68 
0 0 0 0 0 70 70 70 70 
70 96 96 71 71 71 71 0 0 
0 0 0 73 73 73 73 74 99 
74 74 74 74 75 75 75 75 75 
51 51 51 0 51 77 77 0 0 
53 78 78 78 78 78 79 79 79 
79 79 80 80 80 80 80 80 56 
56 56 56 82 82 82 82 82 58 
58 58 83 83 83 59 59 0 59 
85 85 85 85 85 86 86 86 0 
86 87 87 87 87 63 63 88 88 
88 88 89 89 89 89 89 90 90 
65 90 90 90 66 91 91 91 67 
0 67 0 67 93 93 93 93 93 
94 0 94 94 94 95 95 95 95 
95 96 96 96 96 96 97 97 97 
0 97 98 98 98 98 98 99 99 
99 99 99 99 100 100 100 100 100 
0 0 0 0 0 77 77 77 77 
77 78 78 78 78 78 79 79 79 
79 79 80 80 80 80 80 0 0 
0 0 0 82 82 82 82 82 83 
83 83 83 83 0 0 0 0 0 
85 85 85 85 85 86 86 86 86 
86 87 87 87 87 87 88 88 88 
88 88 89 89 89 89 89 90 90 
90 90 90 90 91 91 91 91 91 
0 0 0 0 93 93 93 93 93 
94 94 94 94 94 95 95 95 95 
95 96 96 96 96 96 97 97 97 
97 97 97 98 98 98 98 99 99 
99 99 99 99 100 100 100 100 100 
0 0 0 0 0 0 77 77 77 
77 78 78 78 78 78 79 79 79 
79 79 80 80 80 80 80 80 0 
0 0 0 82 82 82 82 82 83 
83 83 83 83 83 0 0 0 0 
85 85 85 85 85 86 86 86 86 
86 87 87 87 87 87 88 88 88 
88 88 89 89 89 89 89 90 90 
90 90 90 91 91 91 91 91 0 
0 0 0 0 93 93 93 93 93 
94 94 94 94 94 95 95 95 95 
95 96 96 96 96 96 97 97 97 
97 97 97 98 98 98 98 98 99 
99 99 99 99 100 100 100 100 0 
0 0 0 0 0 0 77 77 77 
77 77 78 78 78 78 78 79 79 
79 79 80 80 80 80 80 0 0 
0 0 0 82 82 82 82 83 83 
83 83 83 83 83 0 0 0 0 
85 85 85 85 85 86 86 86 86 
86 87 87 87 87 87 88 88 88 
88 88 89 89 89 89 89 90 90 
90 90 90 91 91 91 91 0 91 
0 0 0 0 93 93 93 93 93 
94 94 94 94 94 95 95 95 95 
95 96 96 96 96 96 97 97 97 
97 97 98 98 98 98 98 99 99 
99 99 99 100 100 100 100 100 100 
0 0 0 0 0 77 77 77 77 
77 78 78 78 78 78 79 79 79 
79 0 79 80 80 80 0 0 0 
0 0 0 82 82 82 82 82 83 
83 83 83 83 0 0 0 0 0 
85 0 85 85 85 86 86 86 86 
87 87 87 87 87 87 88 88 88 
88 88 89 89 89 89 89 90 90 
90 90 90 91 91 91 0 91 91 
0 0 0 0 93 93 93 93 93 
94 94 94 94 94 95 95 95 95 
95 96 96 96 96 96 97 97 97 
97 97 98 98 98 98 98 99 99 
99 99 99 100 100 100 100 100 100 
101 0 0 0 101 101 77 77 77 
77 103 103 103 103 103 103 0 79 
79 0 0 80 0 80 80 0 0 
0 0 0 82 82 107 107 107 108 
108 108 83 108 0 0 0 0 0 
85 85 0 85 0 86 86 86 86 
0 0 0 0 87 88 113 113 88 
113 113 114 114 114 114 89 115 115 
115 115 115 115 91 91 91 91 117 
117 0 117 117 118 118 118 118 118 
119 119 94 94 119 120 120 120 120 
120 121 121 121 121 121 122 122 122 
122 122 123 98 123 123 98 98 124 
124 124 124 124 100 100 100 100 100 
101 0 101 101 101 101 0 0 0 
0 103 103 103 103 103 103 0 0 
0 0 0 0 0 0 0 0 0 
0 0 0 107 107 107 107 107 108 
108 108 108 108 0 0 0 0 0 
0 0 0 0 0 0 0 0 0 
0 0 0 0 0 0 113 113 113 
113 113 114 114 114 114 114 115 115 
115 115 115 0 0 0 0 0 117 
117 117 117 117 118 118 118 118 118 
119 119 119 119 119 119 120 120 120 
120 121 121 121 121 121 122 122 122 
122 122 123 123 123 123 123 123 124 
124 124 124 124 0 0 0 0 0 
0 101 101 101 101 101 0 0 0 
0 103 103 103 103 103 103 0 0 
0 0 0 0 0 0 0 0 0 
0 0 0 0 107 107 107 107 107 
108 108 108 108 108 0 0 0 0 
0 0 0 0 0 0 0 0 0 
0 0 0 0 0 0 113 113 113 
113 114 114 114 114 114 114 115 115 
115 115 115 0 0 0 0 0 117 
117 117 117 117 118 118 118 118 118 
119 119 119 119 119 120 120 120 120 
120 121 121 121 121 121 122 122 122 
122 122 123 123 123 123 123 123 124 
124 124 124 0 0 0 0 0 0 
101 101 101 101 101 101 0 0 0 
0 0 103 103 103 103 103 0 0 
0 0 0 0 0 0 0 0 0 
0 0 0 0 107 107 107 107 108 
108 108 108 108 108 0 0 0 0 
0 0 0 0 0 0 0 0 0 
0 0 0 0 0 0 113 113 113 
113 114 114 114 114 114 114 115 115 
115 115 115 115 0 0 0 0 117 
117 117 117 117 118 118 118 118 118 
119 119 119 119 119 120 120 120 120 
121 121 121 121 121 121 122 122 122 
122 122 123 123 123 123 123 124 124 
124 124 124 124 0 0 0 0 0 
101 101 101 101 101 0 0 0 0 
0 128 128 103 103 103 0 0 0 
0 0 0 0 0 0 0 0 0 
0 0 0 107 107 107 107 107 107 
108 108 108 108 108 0 0 0 0 
0 0 0 0 0 0 0 0 0 
0 0 0 0 0 0 0 113 113 
113 113 114 114 114 114 114 139 115 
115 115 115 115 0 0 0 0 117 
117 117 117 117 117 118 118 118 118 
119 119 119 119 119 120 120 120 120 
120 121 121 121 121 121 122 122 122 
122 122 122 123 123 123 123 124 124 
124 124 124 124 0 0 0 0 0 
126 126 126 126 0 127 127 127 127 
127 128 128 128 128 129 129 129 129 
0 0 130 130 130 130 130 0 131 
0 131 0 107 0 0 0 107 0 
133 108 133 108 133 0 0 0 0 
0 0 0 0 0 136 136 136 0 
136 0 0 137 0 0 137 113 113 
113 113 139 139 139 139 139 140 140 
140 140 140 141 141 141 141 141 142 
142 142 142 142 143 143 143 143 143 
144 144 144 144 119 144 120 120 0 
120 146 146 146 146 146 121 147 147 
147 122 147 147 123 123 0 149 149 
149 149 149 0 0 0 0 0 0 
0 126 126 126 126 127 127 127 127 
127 128 128 128 128 128 129 129 129 
129 129 130 130 130 130 130 0 131 
131 131 131 131 0 0 0 0 107 
133 133 133 0 0 0 0 0 0 
0 0 0 0 0 0 136 136 136 
136 137 137 137 0 137 137 0 0 
0 0 139 139 139 139 139 140 140 
140 140 140 141 141 141 141 141 142 
142 142 142 142 143 143 143 143 143 
144 144 144 144 144 144 0 0 0 
0 146 146 146 146 146 146 147 147 
147 147 147 0 0 0 0 149 149 
149 149 149 149 0 0 0 0 0 
126 126 126 126 126 127 127 127 127 
128 128 128 128 128 129 129 129 129 
129 129 130 130 130 130 130 131 131 
131 131 131 131 0 0 0 0 133 
133 133 133 133 0 0 0 0 0 
0 0 0 0 0 0 136 136 136 
136 136 136 137 137 137 0 0 0 
0 0 139 139 139 139 139 140 140 
140 140 140 141 141 141 141 141 142 
142 142 142 142 143 143 143 143 143 
144 144 144 144 144 144 0 0 0 
0 146 146 146 146 146 147 147 147 
147 147 147 0 0 0 0 149 149 
149 149 149 0 0 0 0 0 0 
126 126 126 126 127 127 127 127 127 
127 128 128 128 128 128 129 129 129 
129 129 130 130 130 130 130 131 131 
131 131 131 131 0 0 0 0 0 
133 133 133 133 0 0 0 0 0 
0 0 0 0 0 136 136 136 136 
136 137 137 137 137 137 137 0 0 
0 0 0 139 139 139 139 140 140 
140 140 140 141 141 141 141 141 142 
142 142 142 142 143 143 143 143 143 
143 144 144 144 144 0 0 0 0 
0 146 146 146 146 146 147 147 147 
147 147 147 0 0 0 0 0 149 
149 149 149 149 0 0 0 0 0 
126 126 126 126 126 127 127 127 127 
127 128 128 128 128 128 129 129 129 
129 129 130 130 130 130 130 131 131 
131 0 131 131 0 0 0 0 133 
133 133 133 133 133 0 0 0 0 
0 0 0 0 136 136 136 136 136 
136 0 137 137 137 137 137 0 0 
0 0 139 139 139 139 139 140 140 
140 140 140 141 141 141 141 141 142 
142 142 142 142 143 143 143 143 143 
144 144 144 144 144 144 0 0 0 
0 146 146 146 146 146 147 147 172 
147 147 0 0 0 0 0 149 149 
174 149 174 149 0 0 0 0 0 
126 126 0 126 126 127 152 152 152 
152 153 153 128 153 153 154 154 154 
154 154 130 155 155 155 155 155 131 
0 0 131 0 0 0 0 0 0 
133 133 133 133 0 159 0 159 0 
159 0 0 0 0 161 161 161 161 
161 0 137 137 137 137 137 0 0 
0 0 164 164 164 164 164 165 165 
165 165 165 166 166 166 166 166 167 
167 167 167 167 168 168 168 168 168 
169 169 169 169 169 170 170 170 170 
170 171 171 171 171 171 172 172 172 
172 172 173 173 0 173 173 174 174 
174 174 174 149 0 0 175 175 175 
0 0 0 0 0 152 152 152 152 
152 153 153 153 153 154 154 154 154 
154 154 155 155 155 155 155 155 0 
0 0 0 0 0 0 0 0 0 
0 0 0 0 0 159 159 159 159 
0 0 0 0 0 161 161 161 161 
161 0 0 0 0 0 0 0 0 
0 0 164 164 164 164 164 165 165 
165 165 165 166 166 166 166 166 167 
167 167 167 167 168 168 168 168 168 
169 169 169 169 169 169 170 170 170 
170 171 171 171 171 171 172 172 172 
172 173 173 173 173 173 173 174 174 
174 174 174 175 175 0 175 175 175 
0 0 0 0 0 0 152 152 152 
152 152 153 153 153 153 154 154 154 
154 154 155 155 155 155 155 155 0 
0 0 0 0 0 0 0 0 0 
0 0 0 0 159 159 159 159 159 
159 0 0 0 0 161 161 161 161 
161 0 0 0 0 0 0 0 0 
0 0 164 164 164 164 164 165 165 
165 165 165 166 166 166 166 166 167 
167 167 167 167 168 168 168 168 168 
169 169 169 169 169 170 170 170 170 
170 171 171 171 171 171 172 172 172 
172 172 173 173 173 173 173 174 174 
174 174 174 175 175 175 175 175 175 
0 0 0 0 0 152 152 152 152 
152 153 153 153 153 153 154 154 154 
154 154 155 155 155 155 155 155 0 
0 0 0 0 0 0 0 0 0 
0 0 0 0 159 159 159 159 159 
159 0 0 0 0 0 161 161 161 
161 0 0 0 0 0 0 0 0 
0 0 0 164 164 164 165 165 165 
165 165 165 166 166 166 166 166 167 
167 167 167 167 168 168 168 168 168 
169 169 169 169 170 170 170 170 170 
170 171 171 171 171 171 172 172 172 
172 172 173 173 173 173 173 174 174 
174 174 0 174 175 175 175 175 175 
0 0 0 0 0 152 152 152 152 
152 153 153 153 153 153 154 154 154 
154 154 155 155 155 180 155 155 0 
0 0 0 0 0 0 0 0 0 
0 0 0 0 159 159 159 159 159 
159 0 0 0 0 161 161 161 161 
161 0 0 0 0 0 0 0 0 
0 0 0 0 164 164 190 165 165 
165 165 165 166 166 166 166 166 167 
167 167 167 167 168 168 168 168 168 
169 169 169 169 169 170 170 170 170 
170 171 171 171 171 171 172 172 172 
172 172 173 173 173 173 173 174 174 
174 174 0 0 175 175 175 0 175 
176 176 0 0 177 177 177 177 152 
152 177 153 153 153 153 179 179 179 
179 179 180 180 180 180 180 0 181 
181 181 181 182 182 182 182 182 182 
183 183 183 183 184 184 184 184 184 
0 185 185 185 185 185 186 186 186 
161 161 0 0 0 0 0 0 0 
188 188 164 164 0 0 164 0 190 
190 190 190 191 191 191 191 166 167 
192 192 192 192 193 193 168 193 169 
194 194 194 194 194 195 195 195 195 
195 196 196 196 196 196 197 197 172 
197 197 198 198 173 198 198 199 199 
199 199 199 0 175 175 0 0 176 
176 176 176 176 176 177 177 177 177 
177 177 0 0 0 0 179 179 179 
179 179 180 180 180 180 180 181 181 
181 181 181 182 182 182 182 182 183 
183 183 183 183 184 184 184 184 184 
185 185 185 185 185 186 0 186 186 
186 186 0 0 0 0 188 188 188 
188 188 164 0 0 0 0 190 190 
190 190 190 191 191 191 191 191 191 
192 192 192 192 193 193 193 193 194 
194 194 194 194 194 195 195 195 195 
195 196 196 196 196 196 197 197 197 
197 197 198 198 198 198 198 199 199 
199 199 0 0 0 0 0 0 0 
176 176 176 176 176 177 177 177 177 
177 177 0 0 0 0 0 179 179 
179 179 180 180 180 180 180 181 181 
181 181 181 182 182 182 182 182 183 
183 183 183 183 184 184 184 184 184 
185 185 185 185 185 186 186 186 186 
186 186 0 0 0 0 188 188 188 
188 188 188 0 0 0 0 190 190 
190 190 190 191 191 191 191 191 191 
192 192 192 192 193 193 193 193 193 
194 194 194 194 194 195 195 195 195 
195 196 196 196 196 196 197 197 197 
197 197 198 198 198 198 198 199 199 
199 199 199 199 0 0 0 0 0 
176 176 176 176 176 177 177 177 177 
177 0 0 0 0 0 0 179 179 
179 179 179 180 180 180 181 181 181 
181 181 181 182 182 182 182 182 183 
183 183 183 183 184 184 184 184 184 
185 185 185 185 185 185 186 186 186 
186 186 0 0 0 0 0 188 188 
188 188 188 0 0 0 0 190 190 
190 190 190 191 191 191 191 191 192 
192 192 192 192 193 193 193 193 193 
194 194 194 194 194 195 195 195 195 
195 196 196 196 196 196 197 197 197 
197 197 198 198 198 198 198 199 199 
199 199 199 199 0 0 0 0 0 
176 176 176 176 176 177 177 177 177 
202 202 0 0 0 0 179 179 179 
179 179 180 180 0 180 180 181 181 
181 181 181 182 182 182 182 182 183 
183 183 183 183 183 184 184 184 184 
185 185 185 185 185 186 186 186 186 
186 186 0 0 0 0 0 188 188 
0 188 188 0 0 0 0 190 190 
190 190 190 191 191 191 191 191 191 
192 192 192 192 193 193 193 193 193 
194 219 194 194 194 195 195 195 195 
195 196 196 196 196 196 197 197 197 
197 197 198 198 198 198 198 199 224 
199 199 199 199 0 0 0 0 0 
225 176 176 0 176 202 202 202 202 
202 202 0 203 0 0 203 0 0 
179 179 180 180 0 180 206 181 181 
206 206 206 207 207 207 207 208 208 
208 208 208 183 209 209 209 184 184 
210 210 210 210 210 211 186 211 211 
211 211 0 0 0 0 0 188 188 
0 188 0 214 0 214 214 215 215 
215 215 215 216 216 216 216 216 192 
192 192 192 192 192 193 193 193 0 
219 219 219 219 219 220 220 220 195 
221 221 221 221 221 221 196 222 197 
197 222 222 198 0 198 198 0 224 
224 224 224 225 225 0 225 0 225 
0 0 0 0 0 202 202 202 202 
202 202 203 203 203 203 0 0 0 
0 0 0 0 0 0 0 206 206 
206 206 206 207 207 207 207 208 208 
208 208 208 208 209 209 209 209 209 
210 210 210 210 210 211 211 211 211 
211 211 0 0 0 0 0 0 0 
0 0 214 214 214 214 214 215 215 
215 215 215 216 216 216 216 216 216 
0 0 0 0 0 0 0 0 0 
219 219 219 219 219 220 220 220 220 
220 221 221 221 221 221 221 222 222 
222 222 222 0 0 0 0 0 224 
224 224 224 225 225 225 225 225 0 
0 0 0 0 0 0 202 202 202 
202 203 203 203 203 203 0 0 0 
0 0 0 0 0 0 0 206 206 
206 206 206 207 207 207 207 207 208 
208 208 208 208 209 209 209 209 209 
210 210 210 210 210 210 211 211 211 
211 211 0 0 0 0 0 0 0 
0 0 214 214 214 214 214 214 215 
215 215 215 216 216 216 216 216 216 
0 0 0 0 0 0 0 0 0 
219 219 219 219 219 220 220 220 220 
220 220 221 221 221 221 221 222 222 
222 222 222 0 0 0 0 0 224 
224 224 224 225 225 225 225 225 0 
0 0 0 0 0 0 202 202 202 
202 203 203 203 203 203 0 0 0 
0 0 0 0 0 0 0 206 206 
206 206 206 207 207 207 207 207 207 
208 208 208 208 209 209 209 209 209 
210 210 210 210 210 211 211 211 211 
211 211 0 0 0 0 0 0 0 
0 0 214 214 214 214 214 215 215 
215 215 215 216 216 216 216 216 216 
0 0 0 0 0 0 0 0 0 
219 219 219 219 219 220 220 220 220 
220 221 221 221 221 221 222 222 222 
222 222 222 0 0 0 0 224 224 
224 224 224 224 225 225 225 225 225 
0 0 0 0 0 0 202 202 202 
202 203 203 203 203 203 0 0 0 
0 0 0 0 0 0 0 206 206 
206 206 206 207 207 207 207 207 208 
208 208 208 208 209 209 209 209 209 
210 210 210 210 210 211 211 236 211 
236 211 0 0 0 0 0 0 0 
0 0 214 214 214 214 214 215 215 
215 215 215 241 216 216 216 216 0 
0 0 0 0 0 0 0 0 0 
0 219 219 219 245 220 220 220 220 
220 221 221 221 221 247 222 247 222 
222 222 222 0 0 0 0 224 224 
224 224 224 224 225 225 225 225 225 
0 226 226 226 0 227 227 227 227 
227 203 228 228 228 203 0 0 0 
0 0 0 0 230 230 0 230 230 
206 206 0 207 207 207 0 0 233 
233 233 208 233 209 209 209 0 209 
235 235 235 235 235 236 236 236 236 
236 237 0 0 237 0 238 238 238 
238 0 239 239 214 239 215 215 240 
240 240 240 241 241 241 241 241 242 
242 242 242 242 243 243 243 243 0 
244 219 244 244 220 245 245 245 245 
245 246 246 246 246 246 247 247 247 
222 247 248 248 0 0 248 0 249 
249 249 249 250 250 250 250 250 250 
226 226 226 226 226 227 227 227 227 
227 228 228 228 228 228 228 0 0 
0 0 0 230 230 230 230 230 230 
0 0 0 0 0 0 0 0 233 
233 233 233 233 209 0 0 0 0 
235 235 235 235 235 236 236 236 236 
236 237 237 237 237 237 238 238 238 
238 238 239 239 239 239 239 240 240 
240 240 240 241 241 241 241 241 242 
242 242 242 242 243 243 243 243 243 
243 244 244 244 244 245 245 245 245 
245 246 246 246 246 246 247 247 247 
247 247 248 248 248 248 248 249 249 
249 249 249 250 250 250 250 250 250 
226 226 226 226 226 227 227 227 227 
227 228 228 228 228 228 228 0 0 
0 0 0 230 230 230 230 230 0 
0 0 0 0 0 0 0 0 233 
233 233 233 233 233 0 0 0 0 
235 235 235 235 235 236 236 236 236 
236 237 237 237 237 238 238 238 238 
238 238 239 239 239 239 239 239 240 
240 240 240 241 241 241 241 241 242 
242 242 242 242 243 243 243 243 243 
244 244 244 244 244 245 245 245 245 
245 246 246 246 246 246 247 247 247 
247 247 248 248 248 248 248 249 249 
249 249 249 250 250 250 250 250 250 
226 226 226 226 226 227 227 227 227 
227 228 228 228 228 228 228 0 0 
0 0 0 230 230 230 230 230 0 
0 0 0 0 0 0 0 0 233 
233 233 233 233 233 0 0 0 0 
235 235 235 235 235 235 236 236 236 
236 237 237 237 237 237 238 238 238 
238 238 239 239 239 239 239 240 240 
240 240 240 241 241 241 241 241 242 
242 242 242 242 243 243 243 243 243 
244 244 244 244 244 245 245 245 245 
245 246 246 246 246 246 247 247 247 
247 247 248 248 248 248 248 249 249 
249 249 249 249 250 250 250 250 250 
226 226 226 226 226 227 227 227 227 
227 228 0 228 228 228 228 0 0 
0 0 0 0 230 230 230 230 0 
0 0 0 0 0 0 0 0 233 
233 233 233 233 233 0 0 0 0 
235 235 235 235 235 236 236 0 236 
236 237 237 237 237 237 238 238 238 
238 238 239 239 239 239 239 240 240 
240 240 240 241 241 241 241 241 242 
242 242 242 242 243 243 243 243 243 
244 244 244 244 0 245 245 245 245 
245 246 246 246 246 246 247 247 247 
247 248 248 248 248 248 248 249 249 
249 249 249 249 249 250 250 250 250 
226 226 251 251 251 252 227 252 252 
252 252 0 0 228 228 228 0 0 
0 0 255 255 230 255 255 230 0 
256 256 0 0 0 0 0 0 0 
0 0 233 233 259 259 259 259 259 
260 260 260 260 260 260 236 0 0 
236 237 237 237 237 237 263 263 263 
263 263 263 0 239 0 239 0 240 
0 240 266 266 266 266 266 266 267 
267 242 267 267 268 268 268 268 268 
268 244 244 244 244 0 270 270 270 
270 271 271 246 271 271 272 272 247 
272 272 248 273 273 273 273 274 274 
274 274 274 275 275 275 275 275 251 
251 251 251 251 251 252 252 252 252 
252 252 0 0 0 0 0 0 0 
0 0 255 255 255 255 255 256 256 
256 256 256 256 0 0 0 0 0 
0 0 0 0 259 259 259 259 259 
260 260 260 260 260 0 0 0 0 
0 0 0 0 0 0 263 263 263 
263 263 263 0 0 0 0 0 0 
0 0 0 266 266 266 266 266 267 
267 267 267 267 268 268 268 268 268 
244 0 0 0 0 270 270 270 270 
270 271 271 271 271 271 272 272 272 
272 272 273 273 273 273 273 274 274 
274 274 274 275 274 275 275 275 275 
251 251 251 251 251 252 252 252 252 
252 252 0 0 0 0 0 0 0 
0 0 255 255 255 255 255 255 256 
256 256 256 256 0 0 0 0 0 
0 0 0 0 259 259 259 259 259 
260 260 260 260 260 0 0 0 0 
0 0 0 0 0 0 0 263 263 
263 263 263 0 0 0 0 0 0 
0 0 0 0 266 266 266 266 266 
267 267 267 267 268 268 268 268 268 
0 0 0 0 0 270 270 270 270 
270 271 271 271 271 271 272 272 272 
272 272 273 273 273 273 273 274 274 
274 274 274 274 275 275 275 275 251 
251 251 251 251 251 252 252 252 252 
252 252 0 0 0 0 0 0 0 
0 0 255 255 255 255 255 256 256 
256 256 256 256 0 0 0 0 0 
0 0 0 0 259 259 259 259 259 
260 260 260 260 260 260 0 0 0 
0 0 0 0 0 0 0 263 263 
263 263 263 0 0 0 0 0 0 
0 0 0 266 266 266 266 266 267 
267 267 267 267 268 268 268 268 268 
268 0 0 0 0 270 270 270 270 
270 271 271 271 271 271 271 272 272 
272 272 273 273 273 273 273 274 274 
274 274 274 275 275 275 275 275 251 
251 251 251 251 251 252 252 252 277 
277 0 0 0 0 0 0 0 0 
279 0 255 255 255 255 255 256 256 
256 256 256 0 0 0 0 0 0 
0 0 0 0 259 259 259 259 259 
260 260 260 285 260 260 0 0 0 
0 0 0 0 0 0 0 263 263 
263 263 0 0 0 0 0 0 0 
0 0 0 266 266 266 266 266 267 
267 267 267 267 268 293 293 293 268 
268 0 0 0 0 270 270 270 270 
270 271 271 271 271 271 271 272 272 
272 272 273 273 273 273 273 298 274 
274 274 274 299 275 275 275 275 251 
276 276 276 276 276 276 277 277 277 
277 278 278 0 278 278 279 279 279 
279 0 280 280 280 280 280 281 281 
281 281 256 282 282 282 282 0 0 
283 283 283 283 284 284 259 284 284 
285 285 285 285 285 286 286 286 0 
0 287 0 287 287 287 288 288 288 
288 288 289 289 289 289 289 290 290 
290 290 290 291 291 291 291 291 291 
267 267 0 0 293 293 293 293 293 
294 294 0 294 294 295 295 295 270 
270 296 296 296 271 296 296 272 272 
272 272 273 298 298 298 274 298 299 
299 299 299 0 0 275 0 0 275 
276 276 276 276 276 277 277 277 277 
277 278 278 278 278 278 279 279 279 
279 279 280 280 280 280 280 281 281 
281 281 281 282 282 282 282 0 283 
283 283 283 283 284 284 284 284 284 
285 285 285 285 285 286 286 286 286 
286 287 287 287 287 287 288 288 288 
288 288 289 289 289 289 289 290 290 
290 290 290 291 291 291 291 291 291 
0 0 0 0 0 293 293 293 293 
294 294 294 294 294 295 295 295 295 
296 296 296 296 296 296 296 0 0 
0 0 298 298 298 298 298 298 299 
299 299 299 299 0 0 0 0 0 
276 276 276 276 276 277 277 277 277 
278 278 278 278 278 278 279 279 279 
279 279 280 280 280 280 280 281 281 
281 281 281 282 282 282 282 0 0 
283 283 283 283 283 284 284 284 284 
285 285 285 285 285 286 286 286 286 
286 287 287 287 287 287 288 288 288 
288 289 289 289 289 289 289 290 290 
290 290 290 291 291 291 291 291 291 
0 0 0 0 0 293 293 293 293 
294 294 294 294 294 295 295 295 295 
295 296 296 296 296 296 296 0 0 
0 0 298 298 298 298 298 299 299 
299 299 299 299 0 0 0 0 0 
276 276 276 276 276 277 277 277 277 
277 278 278 278 278 278 279 279 279 
279 279 280 280 280 280 281 281 281 
281 281 281 281 282 282 282 282 283 
283 283 283 283 284 284 284 284 284 
285 285 285 285 285 286 286 286 286 
286 287 287 287 287 287 287 288 288 
288 289 289 289 289 289 289 290 290 
290 290 290 290 291 291 291 291 291 
0 0 0 0 293 293 293 293 293 
294 294 294 294 294 295 295 295 295 
295 295 296 296 296 296 296 0 0 
0 0 0 298 298 298 298 299 299 
299 299 299 0 0 0 0 0 0 
276 276 276 276 276 277 277 277 277 
277 278 278 278 278 278 279 279 279 
279 279 280 280 280 280 280 281 281 
281 281 282 282 282 282 282 282 283 
283 283 283 283 284 284 284 284 284 
310 285 285 285 285 286 286 286 286 
286 286 287 287 287 287 288 288 288 
288 288 289 289 289 289 289 290 290 
290 290 290 291 291 291 291 291 316 
0 0 0 0 293 293 293 293 318 
294 294 294 294 294 295 295 295 295 
295 295 321 296 296 296 0 0 0 
0 0 0 298 298 298 298 299 299 
299 299 299 0 0 0 0 0 0 
301 301 301 301 301 302 302 302 302 
302 278 303 303 303 303 304 304 304 
304 279 304 280 280 280 280 306 281 
306 281 306 282 282 282 282 282 283 
283 283 0 0 0 284 284 284 310 
310 310 310 310 310 285 311 311 286 
286 311 287 287 287 287 288 288 288 
288 288 314 314 314 314 314 290 315 
315 315 315 316 316 316 316 316 316 
0 0 0 0 318 318 318 318 318 
318 294 294 319 319 319 295 295 0 
295 321 321 321 321 321 0 0 0 
0 0 0 0 298 298 298 324 324 
324 324 324 324 0 0 0 0 0 
301 301 301 301 301 302 302 302 302 
302 303 303 303 303 303 304 304 304 
304 304 304 0 0 0 0 0 306 
306 306 306 306 0 0 0 0 0 
0 0 0 0 0 0 0 0 0 
310 310 310 310 310 311 311 311 311 
286 311 0 0 0 0 0 0 0 
0 0 314 314 314 314 314 315 315 
315 315 315 316 316 316 316 316 316 
0 0 0 0 318 318 318 318 318 
319 319 319 319 319 319 0 0 0 
0 321 321 321 321 321 0 0 0 
0 0 0 0 0 0 0 324 324 
324 324 324 324 0 0 0 0 0 
301 301 301 301 301 302 302 302 302 
302 302 303 303 303 303 304 304 304 
304 304 304 0 0 0 0 306 306 
306 306 306 306 0 0 0 0 0 
0 0 0 0 0 0 0 0 0 
0 310 310 310 310 311 311 311 311 
311 311 0 0 0 0 0 0 0 
0 0 314 314 314 314 314 315 315 
315 315 315 316 316 316 316 316 316 
0 0 0 0 318 318 318 318 318 
319 319 319 319 319 319 0 0 0 
0 0 321 321 321 0 321 0 0 
0 0 0 0 0 0 0 0 324 
324 324 0 324 0 0 0 0 0 
301 301 301 301 301 302 302 302 302 
302 303 303 303 303 303 304 304 304 
304 304 304 0 0 0 0 306 306 
306 306 306 306 0 0 0 0 0 
0 0 0 0 0 0 0 0 0 
310 0 310 310 310 311 311 311 311 
311 311 0 0 0 0 0 0 0 
0 0 314 314 314 314 314 315 315 
315 315 315 315 316 316 316 0 316 
0 0 0 0 318 318 318 318 318 
319 319 319 319 319 319 0 0 0 
0 321 0 321 321 321 321 0 0 
0 0 0 0 0 0 0 324 324 
324 324 324 0 0 0 0 0 0 
301 301 301 301 301 302 302 302 327 
302 303 303 303 303 303 303 304 304 
304 304 304 0 0 0 0 0 306 
306 306 306 306 0 0 0 0 0 
0 0 0 0 0 0 0 0 0 
0 310 310 310 310 311 335 311 311 
311 311 0 0 0 0 0 0 0 
0 0 314 314 314 314 314 315 315 
315 315 315 340 316 316 316 316 0 
0 0 0 0 318 318 318 318 318 
319 319 319 319 319 319 0 0 0 
0 321 321 321 321 321 0 0 0 
0 0 0 0 0 0 0 324 324 
324 324 0 0 0 0 0 0 0 
326 326 326 326 326 327 327 327 327 
302 328 328 328 328 328 303 303 329 
329 329 329 330 330 0 0 0 331 
331 331 331 306 0 332 332 332 332 
0 0 0 0 0 0 0 0 0 
335 335 310 335 335 335 311 311 311 
311 337 337 337 337 0 337 338 338 
338 338 339 339 339 339 340 340 340 
340 315 340 341 341 341 341 341 0 
0 0 0 0 343 343 343 343 343 
344 344 344 344 344 345 345 345 345 
345 346 346 321 346 346 346 0 0 
0 0 348 348 348 348 348 349 349 
349 349 349 0 350 350 350 350 350 
326 326 326 326 326 327 327 327 327 
327 328 328 328 328 328 329 329 329 
329 329 330 330 330 330 330 331 331 
331 331 331 332 332 332 332 332 332 
0 0 0 0 0 0 0 0 0 
335 335 335 335 335 0 0 0 0 
0 0 337 337 337 337 338 338 338 
338 338 339 339 339 339 339 340 340 
340 340 341 341 341 341 341 0 0 
0 0 0 0 343 343 343 343 343 
344 344 344 344 344 345 345 345 345 
345 346 346 346 346 346 346 0 0 
0 0 348 348 348 348 348 349 349 
349 349 349 350 350 350 350 350 350 
326 326 326 326 326 327 327 327 327 
327 328 328 328 328 328 329 329 329 
329 329 330 330 330 330 330 331 331 
331 331 331 332 332 332 332 332 332 
0 0 0 0 0 0 0 0 0 
335 335 335 335 335 335 0 0 0 
0 337 337 337 337 337 338 338 338 
338 338 339 339 339 339 340 340 340 
340 340 340 341 341 341 341 341 0 
0 0 0 0 343 343 343 343 343 
344 344 344 344 344 345 345 345 345 
345 346 346 346 346 346 0 0 0 
0 0 348 348 348 348 348 349 349 
349 349 349 350 350 350 350 350 326 
326 326 326 326 326 327 327 327 327 
327 328 328 328 328 328 329 329 329 
329 329 330 330 330 330 330 331 331 
331 331 331 331 332 332 332 332 332 
0 0 0 0 0 0 0 0 0 
335 335 335 335 335 335 0 0 0 
0 337 337 337 337 337 338 338 338 
338 338 338 339 339 339 339 340 340 
340 340 340 341 341 341 341 341 0 
0 0 0 0 343 343 343 343 343 
344 344 344 344 344 345 345 345 345 
345 345 346 346 346 0 0 0 0 
0 0 348 348 348 348 348 349 349 
349 349 349 349 350 350 350 350 350 
326 326 326 326 326 327 327 327 327 
327 327 328 328 328 328 329 329 329 
329 0 330 330 330 330 330 331 331 
0 331 331 332 332 332 357 332 0 
0 0 0 0 0 0 0 0 0 
335 335 360 335 361 335 0 0 0 
0 337 337 337 337 337 338 338 338 
338 338 339 339 339 339 339 340 340 
340 340 340 341 341 341 341 341 0 
0 0 0 0 343 343 343 343 343 
344 344 344 344 344 344 345 345 345 
345 346 346 346 346 346 0 0 0 
0 0 0 348 348 348 349 349 349 
349 349 349 350 350 350 350 350 375 
351 351 351 326 351 352 327 352 352 
352 352 328 328 0 328 329 0 329 
329 329 0 330 330 330 330 331 0 
0 0 0 357 357 357 357 357 0 
0 0 0 0 0 0 0 0 0 
360 360 360 360 360 361 0 0 361 
361 362 362 362 362 362 338 363 363 
338 363 363 339 339 339 339 365 365 
365 365 365 366 366 366 366 366 366 
0 0 0 0 368 343 368 343 368 
369 369 369 369 369 370 370 370 370 
370 370 346 0 346 346 372 0 0 
0 0 348 348 348 0 374 374 374 
374 374 374 375 375 375 350 375 351 
351 351 351 351 351 351 352 352 352 
352 352 0 0 0 0 0 0 0 
0 0 0 0 0 0 0 0 0 
0 0 0 357 357 357 357 357 357 
0 0 0 0 0 0 0 0 0 
360 360 360 360 360 361 361 361 361 
361 362 362 362 362 362 363 363 363 
363 363 363 0 0 0 0 365 365 
365 365 365 366 366 366 366 366 366 
0 0 0 0 368 368 368 368 368 
369 369 369 369 369 370 370 370 370 
370 370 0 0 0 0 372 372 372 
372 372 372 0 0 0 0 374 374 
374 374 374 375 375 375 375 375 351 
351 351 351 351 351 352 352 352 352 
352 352 0 0 0 0 0 0 0 
0 0 0 0 0 0 0 0 0 
0 0 0 357 0 357 357 357 0 
0 0 0 0 0 0 0 0 0 
360 360 360 360 360 361 361 361 361 
361 362 362 362 362 362 363 363 363 
363 363 363 0 0 0 0 365 365 
365 365 365 366 366 366 366 366 366 
0 0 0 0 368 368 368 368 368 
369 369 369 369 369 370 370 370 370 
370 0 0 0 0 0 372 372 372 
372 372 0 0 0 0 0 374 374 
374 374 374 375 375 375 375 375 375 
351 351 351 351 351 351 352 352 352 
352 352 0 0 0 0 0 0 0 
0 0 0 0 0 0 0 0 0 
0 0 0 0 357 357 357 357 357 
0 0 0 0 0 0 0 0 0 
360 360 360 360 360 361 361 361 361 
361 362 362 362 362 362 363 363 363 
363 363 363 0 0 0 0 365 365 
365 365 365 365 366 366 366 366 366 
0 0 0 0 368 368 368 368 368 
369 369 369 369 369 369 370 370 370 
370 370 0 0 0 0 372 372 372 
372 372 0 0 0 0 0 0 374 
374 374 374 375 375 375 375 375 375 
351 351 351 351 351 352 352 352 352 
352 352 0 0 0 0 0 0 0 
0 0 0 0 0 0 0 0 0 
0 0 0 357 357 357 382 382 357 
0 0 0 0 0 0 0 0 0 
360 360 360 360 360 361 361 361 361 
361 362 362 362 362 362 363 363 363 
363 363 363 0 0 0 0 0 365 
365 365 365 390 391 366 366 366 366 
0 0 0 0 368 368 368 368 368 
368 369 369 369 369 369 370 370 370 
370 370 0 0 0 0 0 372 372 
372 398 372 0 0 0 0 374 374 
374 374 374 374 375 375 375 375 351 
376 376 376 376 376 376 377 377 377 
377 377 0 0 0 0 0 0 379 
379 0 0 380 380 380 0 381 381 
381 381 381 382 382 382 382 382 383 
383 383 383 383 384 384 384 384 0 
385 385 385 385 385 386 386 386 361 
386 386 387 387 387 387 388 388 388 
388 389 389 389 389 0 0 390 390 
390 390 390 391 391 391 391 391 392 
392 392 392 392 392 393 393 393 393 
368 368 394 394 394 395 395 395 395 
370 396 396 0 396 396 396 372 372 
372 372 398 398 398 398 398 399 399 
399 399 399 374 375 400 400 400 376 
376 376 376 376 376 377 377 377 377 
377 0 0 0 0 0 0 379 379 
379 379 380 380 380 380 380 381 381 
381 381 381 382 382 382 382 382 383 
383 383 383 383 384 384 384 384 384 
385 385 385 385 385 386 386 386 386 
386 387 387 387 387 387 388 388 388 
388 388 389 389 389 389 389 390 390 
390 390 390 391 391 391 391 391 392 
392 392 392 392 393 393 393 393 393 
394 394 394 394 394 394 395 395 395 
395 396 396 396 396 396 396 0 0 
0 0 398 398 398 398 399 399 399 
399 399 399 399 400 400 400 400 376 
376 376 376 376 376 376 377 377 377 
377 377 0 0 0 0 379 379 379 
379 379 380 380 380 380 380 381 381 
381 381 381 381 382 382 382 382 383 
383 383 383 383 384 384 384 384 384 
385 385 385 385 385 386 386 386 386 
386 387 387 387 387 387 388 388 388 
388 388 389 389 389 389 389 390 390 
390 390 390 391 391 391 391 391 392 
392 392 392 392 393 393 393 393 393 
393 394 394 394 394 395 395 395 395 
395 396 396 396 396 396 396 0 0 
0 0 398 398 398 398 398 399 399 
399 399 399 400 400 400 400 400 400 
376 376 376 376 376 377 377 377 377 
377 377 0 0 0 0 379 379 379 
379 379 380 380 380 380 380 380 381 
381 381 381 381 382 382 382 382 383 
383 383 383 383 384 384 384 384 384 
385 385 385 385 385 386 386 386 386 
386 387 387 387 387 387 388 388 388 
388 388 389 389 389 389 389 390 390 
390 390 390 391 391 391 391 391 392 
392 392 392 392 393 393 393 393 393 
394 394 394 394 394 395 395 395 395 
395 396 396 396 396 396 396 0 0 
0 0 0 398 398 398 398 399 399 
399 399 399 400 400 400 400 400 400 
376 376 376 376 376 376 377 377 377 
377 377 0 0 0 0 0 379 379 
379 379 380 380 380 380 380 381 381 
381 381 381 382 382 382 382 382 383 
383 383 383 383 384 384 384 384 384 
385 385 385 385 385 386 386 386 386 
386 387 387 387 387 387 387 388 388 
388 388 389 389 389 389 389 389 390 
390 390 390 391 391 391 391 391 392 
392 392 392 392 393 393 393 393 418 
394 394 394 394 394 395 395 395 395 
395 421 396 396 396 421 0 0 0 
0 0 398 398 398 398 398 399 399 
399 399 399 399 400 400 400 400 400 
0 401 401 401 401 377 376 402 402 
402 402 0 0 0 0 379 0 379 
379 379 405 405 380 405 380 406 406 
406 406 406 406 407 407 382 407 408 
383 408 408 408 409 409 384 409 409 
409 385 385 0 386 411 411 411 386 
411 412 412 387 412 412 412 388 388 
388 0 414 414 389 414 414 415 415 
415 415 415 416 416 416 416 416 417 
417 417 417 417 393 418 418 418 418 
418 394 394 0 394 395 395 395 0 
395 0 421 421 421 421 0 0 0 
0 0 0 0 398 398 0 0 424 
424 424 399 424 400 0 400 400 0 
0 0 401 401 401 402 402 402 402 
402 402 0 0 0 0 0 0 0 
0 0 405 405 405 405 405 406 406 
406 406 406 407 407 407 407 407 408 
408 408 408 408 409 409 409 409 409 
409 0 0 0 0 411 411 411 411 
411 412 412 387 412 412 412 0 0 
0 0 414 414 414 414 414 415 415 
415 415 415 416 416 416 416 416 417 
417 417 417 417 418 418 418 418 418 
418 0 0 0 0 0 0 0 0 
0 421 0 421 421 421 0 0 0 
0 0 0 0 0 0 0 424 424 
424 424 424 424 0 0 0 0 0 
0 401 401 401 401 402 402 402 402 
402 402 0 0 0 0 0 0 0 
0 0 405 405 405 405 405 406 406 
406 406 406 407 407 407 407 407 408 
408 408 408 408 409 409 409 409 409 
0 0 0 0 0 411 411 411 411 
411 412 412 412 412 412 412 0 0 
0 0 414 414 414 414 414 415 415 
415 415 415 416 416 416 416 416 417 
417 417 417 417 418 418 418 418 418 
418 0 0 0 0 0 0 0 0 
0 0 0 0 421 421 421 0 0 
0 0 0 0 0 0 0 424 424 
424 424 424 424 0 0 0 0 0 
401 401 401 401 401 402 402 402 402 
402 0 0 0 0 0 0 0 0 
0 0 405 405 405 405 405 405 406 
406 406 406 407 407 407 407 407 408 
408 408 408 408 409 409 409 409 409 
409 0 0 0 0 411 411 411 411 
411 412 412 412 412 412 412 0 0 
0 0 414 414 414 414 414 415 415 
415 415 415 416 416 416 416 416 417 
417 417 417 417 418 418 418 418 418 
418 0 0 0 0 0 0 0 0 
0 421 421 0 421 421 0 0 0 
0 0 0 0 0 0 0 424 424 
424 424 424 424 0 0 0 0 0 
401 401 401 401 401 402 402 402 402 
0 0 0 0 0 0 0 0 0 
0 0 405 405 405 405 405 406 406 
406 406 406 407 407 407 407 407 408 
408 408 408 408 408 409 409 409 409 
409 0 0 0 0 411 411 411 411 
411 411 412 412 412 412 412 0 0 
0 0 0 414 414 414 0 415 415 
415 415 415 416 416 416 416 416 417 
417 417 417 417 442 418 418 443 443 
0 0 0 0 0 0 0 0 0 
0 421 421 421 421 421 0 0 0 
0 0 0 0 0 0 0 424 424 
424 424 424 424 0 0 0 0 0 
401 0 401 401 401 402 402 402 0 
0 428 428 428 428 428 429 429 429 
429 429 405 430 430 430 430 431 431 
406 406 431 431 407 407 407 407 408 
0 0 408 408 434 434 434 434 434 
435 435 435 435 0 436 411 436 436 
411 436 436 412 412 0 0 438 438 
438 0 438 414 414 414 0 0 440 
440 440 440 441 441 441 441 441 442 
442 442 442 442 443 443 443 443 443 
444 444 444 444 0 0 0 445 445 
445 445 0 0 421 421 421 0 0 
0 0 0 448 448 448 448 449 449 
449 449 449 0 450 450 0 450 0 
0 0 0 0 0 0 0 0 0 
0 428 428 428 428 428 429 429 429 
429 429 430 430 430 430 430 431 431 
431 431 431 431 0 0 0 0 0 
0 0 0 0 0 434 434 434 434 
435 435 435 435 435 436 436 436 436 
436 436 0 0 0 0 0 0 438 
438 438 438 0 0 0 0 440 440 
440 440 440 441 441 441 441 441 442 
442 442 442 442 443 443 443 443 443 
444 444 444 444 444 0 445 445 445 
445 445 0 0 0 0 0 0 0 
0 0 448 448 448 448 448 449 449 
449 449 449 449 450 450 450 450 450 
0 0 0 0 0 0 0 0 0 
0 428 428 428 428 428 429 429 429 
429 429 430 430 430 430 430 431 431 
431 431 431 0 0 0 0 0 0 
0 0 0 0 434 434 434 434 434 
435 435 435 435 435 436 436 436 436 
436 436 0 0 0 0 0 438 438 
438 438 438 0 0 0 0 440 440 
440 440 440 441 441 441 441 441 442 
442 442 442 442 442 443 443 443 443 
444 444 444 444 444 445 445 445 445 
445 0 0 0 0 0 0 0 0 
0 0 448 448 448 448 448 449 449 
449 449 449 450 450 450 450 450 450 
0 0 0 0 0 0 0 0 0 
0 428 428 428 428 428 429 429 429 
429 429 430 430 430 430 430 431 431 
431 431 431 0 0 0 0 0 0 
0 0 0 0 434 434 434 434 434 
435 435 435 435 435 436 436 436 436 
436 0 0 0 0 0 438 438 438 
438 438 438 0 0 0 0 440 440 
440 440 440 441 441 441 441 441 442 
442 442 442 442 443 443 443 443 443 
444 444 444 444 444 445 445 445 445 
445 0 0 0 0 0 0 0 0 
0 0 448 448 448 448 448 449 449 
449 449 449 449 450 450 450 450 0 
0 0 0 0 0 0 0 0 0 
0 428 428 428 428 428 429 429 429 
429 429 430 430 430 430 430 430 431 
431 431 431 431 0 0 0 0 0 
0 0 0 0 434 434 434 434 434 
435 435 435 435 435 436 436 436 436 
0 0 0 0 0 0 438 438 438 
438 438 438 0 0 0 0 440 440 
440 440 440 441 441 441 441 441 442 
442 442 442 442 443 443 443 443 443 
444 444 444 444 444 445 445 445 445 
445 445 0 0 0 0 0 0 0 
0 0 448 448 448 448 448 449 449 
449 449 449 450 450 450 450 0 450 
451 0 0 451 451 451 0 0 0 
0 0 428 453 453 453 454 429 429 
454 454 454 430 430 0 430 456 456 
456 456 456 456 0 0 0 0 458 
458 458 458 458 458 434 434 434 434 
460 460 435 435 460 460 460 461 461 
461 462 462 0 0 0 463 463 463 
463 463 0 464 464 464 0 0 465 
465 465 465 466 466 466 466 466 467 
467 467 467 467 443 468 468 468 468 
469 469 469 469 470 470 470 470 470 
470 471 471 471 471 0 0 472 472 
472 0 448 448 473 473 473 474 474 
474 474 474 450 450 0 0 450 450 
0 451 451 451 451 0 0 0 0 
0 453 453 453 453 453 454 454 454 
454 454 0 0 0 0 0 456 456 
456 456 456 456 0 0 0 0 0 
458 458 458 458 458 0 0 0 0 
0 460 460 460 460 460 461 461 461 
461 462 462 462 462 462 463 463 463 
463 463 464 464 464 464 464 465 465 
465 465 465 466 466 466 466 466 467 
467 467 467 467 468 468 468 468 468 
469 469 469 469 469 470 470 470 470 
470 471 471 471 471 471 472 472 472 
472 472 473 473 473 473 473 474 474 
474 474 474 474 0 0 0 0 0 
0 451 451 451 451 451 0 0 0 
0 0 453 453 453 453 454 454 454 
454 454 454 0 0 0 0 456 456 
456 456 456 0 0 0 0 0 458 
458 458 458 458 0 0 0 0 0 
0 460 460 460 460 461 461 461 461 
461 462 462 462 462 462 463 463 463 
463 463 464 464 464 464 465 465 465 
465 465 466 466 466 466 466 466 467 
467 467 467 467 468 468 468 468 468 
469 469 469 469 469 470 470 470 470 
470 471 471 471 471 471 471 472 472 
472 472 472 473 473 473 473 473 474 
474 474 474 474 0 0 0 0 0 
451 0 451 451 451 451 0 0 0 
0 0 453 453 453 453 454 454 454 
454 454 454 0 0 0 0 456 456 
456 456 456 0 0 0 0 0 458 
458 458 458 458 0 0 0 0 0 
460 460 460 460 460 461 461 461 461 
461 462 462 462 462 462 463 463 463 
463 463 464 464 464 464 464 465 465 
465 465 465 466 466 466 466 466 467 
467 467 467 467 468 468 468 468 468 
469 469 469 469 469 470 470 470 470 
470 471 471 471 471 471 471 472 472 
472 472 472 473 473 473 473 474 474 
474 474 474 474 0 0 0 0 0 
451 451 0 451 451 0 0 0 0 
0 453 453 453 453 453 454 454 454 
454 454 454 0 0 0 0 0 456 
456 456 456 456 0 0 0 0 458 
458 458 458 0 458 0 0 0 0 
0 460 460 460 460 0 461 461 461 
461 462 462 462 462 462 463 0 463 
463 463 464 464 464 464 464 465 465 
465 465 465 466 466 466 466 491 467 
467 467 467 467 468 468 468 468 468 
469 469 469 469 469 470 470 470 470 
470 471 471 471 471 471 472 472 472 
472 472 473 473 473 473 473 474 474 
474 474 474 474 0 0 0 0 0 
451 451 0 0 451 477 477 477 0 
0 477 453 453 453 453 479 479 479 
479 479 480 480 480 0 480 481 481 
481 481 481 481 0 0 0 0 483 
483 483 483 0 484 484 484 484 484 
484 460 460 460 0 461 0 461 461 
461 487 462 487 462 462 487 463 0 
0 0 464 464 0 464 0 0 465 
0 0 465 0 491 491 491 491 492 
492 492 492 492 468 493 493 493 468 
493 0 0 469 469 495 495 495 495 
495 496 496 496 496 496 497 497 472 
497 497 497 473 473 473 473 0 0 
474 474 474 500 500 500 500 0 500 
0 0 0 0 0 477 477 477 477 
477 477 0 453 0 0 479 479 479 
479 479 480 480 480 480 480 481 481 
481 481 481 481 0 0 0 0 483 
483 483 483 483 484 484 484 484 484 
484 0 0 0 0 0 0 0 0 
0 487 487 487 487 487 487 0 0 
0 0 0 0 0 0 0 0 0 
0 0 0 491 491 491 491 491 492 
492 492 492 492 492 493 493 493 493 
493 0 0 0 0 495 495 495 495 
495 495 496 496 496 496 496 497 497 
497 497 497 0 0 0 0 0 0 
0 0 0 500 500 500 500 500 0 
0 0 0 0 0 0 477 477 477 
477 477 0 0 0 0 479 479 479 
479 479 480 480 480 480 480 481 481 
481 481 481 481 0 0 0 0 483 
483 483 483 483 484 484 484 484 484 
484 0 0 0 0 0 0 0 0 
0 487 487 487 487 487 487 0 0 
0 0 0 0 0 0 0 0 0 
0 0 0 0 491 491 491 491 492 
492 492 492 492 493 493 493 493 493 
493 0 0 0 0 495 495 495 495 
495 496 496 496 496 496 496 496 497 
497 497 497 0 0 0 0 0 0 
0 0 0 0 500 500 500 500 500 
0 0 0 0 0 477 477 477 477 
477 0 0 0 0 0 479 479 479 
479 479 480 480 480 480 480 480 480 
481 481 481 0 0 0 0 0 483 
483 483 483 483 484 484 484 484 484 
0 0 0 0 0 0 0 0 0 
0 0 487 487 487 487 487 0 0 
0 0 0 0 0 0 0 0 0 
0 0 0 0 491 491 491 491 492 
492 492 492 492 493 493 493 493 493 
493 0 0 0 0 495 495 495 495 
495 496 496 496 496 496 497 497 497 
497 497 497 0 0 0 0 0 0 
0 0 0 500 500 500 500 500 500 
0 0 0 0 0 477 477 477 477 
477 477 0 0 0 0 479 479 479 
479 479 480 480 480 480 480 481 481 
481 481 481 0 0 0 0 0 483 
483 483 483 483 483 484 484 484 484 
0 0 0 0 0 0 0 0 0 
0 487 0 487 487 487 0 0 0 
0 0 0 0 0 0 0 0 0 
0 0 0 491 491 491 491 0 492 
492 492 492 492 493 493 493 493 493 
493 0 0 0 0 0 495 495 495 
495 496 496 496 496 496 497 497 497 
497 497 497 0 0 0 0 0 0 
0 0 0 500 500 500 500 500 500 
0 0 0 0 0 502 502 502 502 
502 503 503 503 503 503 504 504 504 
504 479 480 480 505 505 505 505 481 
481 481 0 481 0 0 0 0 0 
483 483 483 483 0 484 484 484 0 
484 0 0 0 0 511 511 511 511 
511 511 0 0 487 0 487 0 0 
0 0 0 0 0 0 0 0 515 
515 515 0 0 491 491 491 0 0 
492 517 517 517 518 518 518 518 518 
519 0 519 519 519 0 0 520 520 
521 495 521 521 521 496 521 0 497 
497 497 523 523 0 523 523 523 0 
0 0 0 525 525 500 525 500 525 
0 0 0 0 0 502 502 502 502 
503 503 503 503 503 503 504 504 504 
504 504 505 505 505 505 505 505 0 
0 0 0 0 0 0 0 0 0 
0 0 0 0 0 0 0 0 0 
0 0 0 0 0 511 511 511 511 
511 0 0 0 0 0 0 0 0 
0 0 0 0 0 0 0 515 515 
515 515 515 515 0 0 0 0 517 
517 517 517 517 518 518 518 518 518 
519 519 519 519 519 520 520 520 520 
520 521 521 521 521 521 0 0 0 
0 0 0 0 523 523 523 523 0 
0 0 0 525 525 525 525 525 525 
0 0 0 0 0 502 502 502 502 
502 503 503 503 503 503 504 504 504 
504 504 505 505 505 505 505 505 0 
0 0 0 0 0 0 0 0 0 
0 0 0 0 0 0 0 0 0 
0 0 0 0 0 511 511 511 511 
511 511 0 0 0 0 0 0 0 
0 0 0 0 0 0 0 515 515 
515 515 515 515 0 0 0 0 0 
517 517 517 517 518 518 518 518 518 
519 519 519 519 519 520 520 520 520 
520 521 521 521 521 521 0 0 0 
0 0 523 0 523 523 523 523 0 
0 0 0 0 525 525 525 525 525 
0 0 0 0 0 502 502 502 502 
502 503 503 503 503 503 504 504 504 
504 504 504 505 505 505 505 0 0 
0 0 0 0 0 0 0 0 0 
0 0 0 0 0 0 0 0 0 
0 0 0 0 0 0 511 511 511 
511 511 0 0 0 0 0 0 0 
0 0 0 0 0 0 0 515 515 
515 515 515 0 0 0 0 0 517 
517 517 517 517 518 518 518 518 518 
519 519 519 519 519 520 520 520 520 
520 521 521 521 521 521 521 0 0 
0 0 523 523 523 523 523 523 0 
0 0 0 525 525 525 525 525 525 
0 0 0 0 0 502 502 502 502 
502 503 503 503 503 503 503 504 504 
504 504 505 505 505 505 505 505 0 
0 0 0 0 0 0 0 0 0 
0 0 0 0 0 0 0 0 0 
0 0 0 0 0 511 511 511 511 
511 536 0 0 0 0 0 0 0 
0 0 0 0 0 0 0 539 515 
515 515 515 515 0 0 0 0 517 
517 517 517 517 518 518 518 518 518 
519 519 519 519 519 519 520 520 520 
520 521 521 521 521 521 0 0 0 
0 0 523 548 523 523 523 523 0 
0 0 0 549 525 525 525 525 525 
526 526 526 0 526 526 502 502 502 
0 528 528 528 528 504 528 529 529 
529 504 530 530 505 530 530 0 0 
0 0 0 0 0 0 0 0 533 
533 533 533 533 534 534 0 534 0 
0 0 535 535 535 536 511 536 0 
536 536 0 0 0 0 538 538 0 
0 538 539 539 539 0 0 515 540 
540 540 540 541 541 0 541 541 0 
0 517 517 0 517 543 543 518 543 
543 0 0 0 519 520 520 520 520 
520 546 521 546 546 546 0 0 0 
0 0 548 548 548 548 548 549 549 
0 549 0 549 525 525 0 525 0 
526 526 526 526 526 526 0 0 0 
0 0 528 528 528 528 528 529 529 
529 529 530 530 530 530 530 530 0 
0 0 0 0 0 0 0 0 0 
533 533 533 533 534 534 534 534 534 
535 535 535 535 535 536 536 536 536 
0 0 0 0 0 0 0 538 538 
538 538 539 539 539 539 539 540 540 
540 540 540 541 541 541 541 541 541 
0 0 0 0 543 543 543 543 543 
543 0 0 0 0 0 0 0 0 
0 546 546 546 546 546 0 0 0 
0 0 0 548 548 548 548 549 549 
549 549 549 549 0 0 0 0 0 
526 526 526 526 526 526 0 0 0 
0 528 528 528 528 528 528 529 529 
529 529 529 530 530 530 530 530 0 
0 0 0 0 0 0 0 0 533 
533 533 533 533 534 534 534 534 534 
535 535 535 535 535 535 536 536 536 
536 536 0 0 0 0 538 538 538 
538 538 539 539 539 539 539 540 540 
540 540 540 540 541 541 541 541 541 
0 0 0 0 543 543 543 543 543 
543 0 0 0 0 0 0 0 0 
0 546 546 546 546 546 0 0 0 
0 0 0 548 548 548 548 548 549 
549 549 549 0 0 0 0 0 0 
526 526 526 526 526 0 0 0 0 
0 0 528 528 528 528 529 529 529 
529 529 529 530 530 530 530 0 0 
0 0 0 0 0 0 0 0 0 
533 533 533 533 534 534 534 534 534 
535 535 535 535 535 536 536 536 536 
536 536 0 0 0 0 538 538 538 
538 538 539 539 539 539 539 540 540 
540 540 540 540 541 541 541 541 541 
0 0 0 0 543 543 543 543 543 
0 0 0 0 0 0 0 0 0 
0 546 546 546 546 546 546 0 0 
0 0 548 548 548 548 548 548 549 
549 549 549 549 0 0 0 0 0 
526 526 526 526 526 526 0 0 0 
0 528 528 528 528 528 553 529 529 
529 529 529 554 530 530 530 530 0 
0 0 0 0 0 0 0 0 533 
533 533 533 533 534 534 534 534 534 
535 535 535 535 535 535 536 536 536 
536 536 0 0 0 0 0 538 538 
538 538 539 539 539 539 539 540 540 
540 540 540 541 541 541 541 541 541 
0 0 0 0 0 543 543 543 543 
0 0 0 0 0 0 0 0 0 
0 546 546 571 546 546 0 0 0 
0 0 548 548 548 548 548 549 549 
549 549 549 549 0 0 0 0 0 
575 551 551 551 526 551 0 0 0 
0 553 553 553 553 553 553 554 554 
529 529 529 530 530 0 0 530 0 
0 0 0 557 557 557 0 557 558 
558 533 533 558 558 534 0 534 0 
560 560 560 560 560 560 0 536 536 
536 562 562 0 562 562 562 538 538 
538 538 564 564 539 564 564 565 565 
565 565 565 565 566 566 566 566 0 
0 0 0 0 0 568 568 568 568 
0 0 0 0 0 570 570 0 570 
570 571 571 571 571 571 572 572 572 
572 572 573 573 573 573 573 574 574 
574 574 574 0 0 575 575 575 575 
575 551 551 551 551 551 0 0 0 
0 553 553 553 553 553 553 554 554 
554 554 554 0 0 0 0 0 0 
0 0 0 557 557 557 557 557 558 
558 558 558 558 558 0 0 0 0 
560 560 560 560 560 560 0 0 0 
0 562 562 562 562 562 562 0 0 
0 0 564 564 564 564 564 565 565 
565 565 565 565 566 566 566 566 566 
0 0 0 0 0 568 568 568 568 
568 0 0 0 0 570 570 570 570 
570 571 571 571 571 571 572 572 572 
572 572 573 573 573 573 573 574 574 
574 574 574 574 575 575 575 575 575 
575 551 551 551 551 0 0 0 0 
0 553 553 553 553 553 554 554 554 
554 554 554 0 0 0 0 0 0 
0 0 0 557 557 557 557 557 558 
558 558 558 558 558 0 0 0 0 
0 560 560 560 560 560 0 0 0 
0 562 562 562 562 562 562 0 0 
0 0 0 564 564 564 564 565 565 
565 565 565 566 566 566 566 566 566 
0 0 0 0 568 568 568 568 568 
568 0 0 0 0 570 570 570 570 
570 571 571 571 571 571 572 572 572 
572 572 573 573 573 573 573 573 574 
574 574 574 575 574 575 575 575 575 
551 551 551 551 551 551 0 0 0 
0 0 553 553 553 553 554 554 554 
554 554 554 0 0 0 0 0 0 
0 0 0 557 557 557 557 557 557 
558 558 558 558 558 0 0 0 0 
560 560 560 560 560 560 0 0 0 
0 0 562 562 562 562 562 0 0 
0 0 564 564 564 564 564 565 565 
565 565 565 566 566 566 566 566 566 
0 0 0 0 568 568 568 568 568 
568 0 0 0 0 570 570 570 570 
570 571 571 571 571 571 572 572 572 
572 572 573 573 573 573 573 574 574 
574 574 574 574 575 575 575 575 575 
551 551 0 551 551 551 0 0 0 
0 0 553 553 553 553 554 554 554 
554 554 554 0 0 0 0 0 0 
0 0 0 0 557 557 557 557 557 
583 558 558 584 558 0 0 0 0 
560 560 560 560 560 560 0 0 0 
0 562 562 562 562 562 0 0 0 
0 0 564 564 564 564 564 590 565 
565 565 565 566 566 566 566 566 0 
0 0 0 0 568 593 568 568 568 
568 0 0 0 0 570 570 570 570 
570 570 0 571 571 571 572 572 572 
572 572 573 573 573 573 573 574 574 
574 574 574 575 575 575 575 575 600 
551 551 551 0 551 577 577 0 0 
577 578 578 578 578 578 579 579 579 
554 579 554 0 0 0 0 0 0 
0 0 0 557 582 557 582 582 583 
583 583 558 583 584 584 584 584 584 
585 585 585 585 585 586 586 586 586 
0 0 562 0 0 0 588 588 588 
0 588 589 564 589 564 564 589 590 
565 590 590 590 0 0 0 0 592 
592 0 592 592 593 593 593 593 593 
594 594 594 594 594 595 595 570 595 
595 595 571 0 571 0 597 597 597 
597 597 598 598 598 573 598 599 599 
599 599 599 600 600 575 600 600 600 
0 0 0 0 0 577 577 577 577 
577 578 578 578 578 578 579 579 579 
579 579 579 0 0 0 0 0 0 
0 0 0 582 582 582 582 582 583 
583 583 583 583 584 584 584 584 584 
585 585 585 585 585 585 586 586 586 
586 586 0 0 0 0 588 588 588 
588 588 589 589 589 589 589 590 590 
590 590 590 590 0 0 0 0 592 
592 592 592 592 593 593 593 593 593 
594 594 594 594 594 594 595 595 595 
595 595 0 0 0 0 597 597 597 
597 597 598 598 598 598 599 599 599 
599 599 599 600 600 600 600 600 600 
0 0 0 0 0 577 577 577 577 
577 577 578 578 578 578 579 579 579 
579 579 579 0 0 0 0 0 0 
0 0 582 582 582 582 582 582 583 
583 583 583 583 584 584 584 584 584 
585 585 585 585 585 586 586 586 586 
586 0 0 0 0 0 588 588 588 
588 588 589 589 589 589 589 589 590 
590 590 590 0 0 0 0 0 592 
592 592 592 592 593 593 593 593 593 
594 594 594 594 594 595 595 595 595 
595 595 0 0 0 0 597 597 597 
597 597 598 598 598 598 598 599 599 
599 599 599 599 600 600 600 600 600 
0 0 0 0 0 577 577 577 577 
577 577 578 578 578 578 579 579 579 
579 579 579 0 0 0 0 0 0 
0 0 0 582 582 582 582 582 583 
583 583 583 583 584 584 584 584 584 
585 585 585 585 585 586 586 586 586 
586 586 0 0 0 0 0 588 588 
588 588 589 589 589 589 589 590 590 
590 590 590 590 0 0 0 0 592 
592 592 592 592 593 593 593 593 593 
594 594 594 594 594 594 595 595 595 
595 595 0 0 0 0 597 597 597 
597 597 598 598 598 598 598 599 599 
599 599 599 600 600 600 600 600 600 
0 0 0 0 0 577 577 577 577 
577 577 0 578 578 578 579 579 579 
579 579 579 0 0 0 0 0 0 
0 0 0 0 582 582 582 582 583 
583 583 583 583 584 584 584 584 584 
585 585 585 585 585 586 586 586 586 
586 0 0 0 0 0 588 588 588 
588 588 589 589 0 589 589 590 590 
590 590 0 0 0 0 0 0 592 
592 592 592 592 593 593 593 593 593 
594 594 594 594 594 594 595 595 595 
595 595 0 0 0 0 597 597 597 
597 597 598 598 598 598 598 599 599 
599 599 599 600 600 600 600 600 600 
601 0 0 0 0 602 602 602 602 
602 602 0 0 578 578 578 604 604 
604 604 0 0 0 0 0 606 0 
606 606 606 582 607 607 582 607 608 
608 608 608 608 583 609 609 609 609 
610 610 610 610 610 586 611 611 611 
611 612 0 612 0 0 612 588 588 
588 0 0 0 589 0 589 615 615 
590 590 0 616 616 616 616 592 0 
592 617 592 617 618 593 618 618 618 
619 619 619 619 619 620 620 595 620 
595 620 0 0 0 0 0 622 622 
622 622 622 598 0 0 598 624 624 
624 624 624 625 625 625 625 625 601 
601 601 0 0 601 602 602 602 602 
602 0 0 0 0 0 604 604 604 
604 604 604 0 0 0 0 606 606 
606 606 606 607 607 607 607 607 607 
608 608 608 608 609 609 609 609 609 
610 610 610 610 610 611 611 611 611 
611 612 612 612 0 612 612 0 0 
0 0 0 0 0 0 0 615 615 
615 615 615 616 616 616 616 616 617 
617 617 617 617 617 618 618 618 618 
619 619 619 619 619 620 620 620 620 
620 0 0 0 0 0 622 622 622 
622 622 622 0 0 0 0 624 624 
624 624 624 624 625 625 625 625 601 
601 601 601 601 601 602 602 602 602 
602 602 0 0 0 0 604 604 604 
604 604 0 0 0 0 0 606 606 
606 606 606 607 607 607 607 607 608 
608 608 608 608 609 609 609 609 609 
610 610 610 610 610 611 611 611 611 
611 611 612 612 612 612 0 0 0 
0 0 0 0 0 0 0 615 615 
615 615 615 616 616 616 616 616 617 
617 617 617 617 618 618 618 618 618 
619 619 619 619 619 620 620 620 620 
0 0 0 0 0 0 622 622 622 
622 622 622 0 0 0 0 624 624 
624 624 624 625 625 625 625 625 625 
601 601 601 601 601 602 602 602 602 
602 0 0 0 0 0 604 604 604 
604 604 0 0 0 0 0 606 606 
606 606 606 607 607 607 607 607 607 
608 608 608 608 608 609 609 609 609 
610 610 610 610 610 611 611 611 611 
611 612 612 612 612 612 612 0 0 
0 0 0 0 0 0 0 615 615 
615 615 615 616 616 616 616 616 617 
617 617 617 617 618 618 618 618 618 
619 619 619 619 619 620 620 620 620 
620 620 0 0 0 0 0 622 622 
622 622 622 0 0 0 0 624 624 
624 624 624 625 625 625 625 625 601 
601 601 601 601 2 602 602 602 602 
602 602 0 0 0 0 604 604 604 
4 604 604 0 0 0 0 0 606 
606 606 606 607 607 607 607 607 608 
608 608 608 608 609 609 609 609 609 
610 610 610 610 610 611 611 611 611 
11 612 612 612 612 612 0 0 0 
0 0 0 0 0 0 0 615 615 
615 615 615 616 616 616 616 616 617 
617 617 617 617 618 618 618 618 618 
619 619 619 619 619 619 620 620 620 
620 620 0 0 0 0 622 0 622 
622 622 0 0 0 0 0 624 624 
624 624 624 625 625 625 625 625 601 
601 1 601 601 601 2 602 602 602 
602 602 0 0 0 0 0 604 604 
4 604 604 0 0 0 0 606 606 
0 606 606 607 607 607 607 607 608 
608 608 0 0 609 609 609 609 609 
610 610 610 610 611 611 611 11 611 
11 612 612 612 612 12 612 0 0 
0 0 0 0 0 0 0 0 615 
615 615 615 15 616 616 616 616 617 
617 617 0 617 618 618 618 618 618 
619 19 619 619 619 620 620 620 620 
620 620 0 0 0 0 0 622 622 
622 622 23 0 0 0 0 0 0 
0 624 624 0 625 625 625 625 601 

ClusterId 1 15876 int
1 1 1 1 1 2 2 2 2 
2 3 3 3 3 3 0 4 4 
4 4 0 0 0 0 0 0 0 
0 0 0 5 5 5 5 5 5 
0 0 0 0 433 6 6 6 6 
434 0 0 0 0 7 7 7 7 
7 8 8 8 8 8 9 9 9 
9 9 0 0 0 0 0 10 10 
10 10 10 10 11 11 11 11 11 
0 0 0 0 0 0 0 0 0 
12 12 12 12 12 13 13 13 13 
442 13 0 0 0 0 0 14 14 
14 14 15 15 15 15 15 444 0 
0 0 0 0 16 16 16 16 427 
1 1 1 1 1 2 2 2 2 
2 3 3 3 3 3 4 4 4 
4 4 0 0 0 0 0 0 0 
0 0 0 5 5 5 5 5 5 
0 0 0 0 6 6 6 6 6 
0 0 0 0 0 7 7 7 7 
7 8 8 8 8 8 9 9 9 
9 9 0 0 0 0 0 10 10 
10 10 10 11 11 11 11 11 11 
0 0 0 0 0 0 0 0 0 
12 12 12 12 12 13 13 13 13 
13 13 0 0 0 0 14 14 14 
14 14 14 15 15 15 15 15 0 
0 0 0 16 16 16 16 16 16 
1 1 1 1 1 2 2 2 2 
2 3 3 3 3 3 4 4 4 
4 4 4 0 0 0 0 0 0 
0 0 0 0 5 5 5 5 5 
0 0 0 0 0 6 6 6 6 
6 0 0 0 0 0 7 7 7 
7 8 8 8 8 8 9 9 9 
9 9 9 0 0 0 0 10 10 
10 10 10 11 11 11 11 11 0 
0 0 0 0 0 0 0 0 0 
12 12 12 12 12 13 13 13 13 
13 0 0 0 0 0 14 14 14 
14 14 14 15 15 15 15 15 0 
0 0 0 16 16 16 16 16 16 
1 1 1 1 1 2 2 2 2 
2 3 3 3 3 3 4 4 4 
4 4 4 0 0 0 0 0 0 
0 0 0 5 5 5 5 5 5 
0 0 0 0 6 6 6 6 6 
6 0 0 0 0 0 7 7 7 
7 8 8 8 8 8 8 9 9 
9 9 9 0 0 0 0 0 10 
10 10 10 10 11 11 11 11 11 
0 0 0 0 0 0 0 0 0 
12 12 12 12 12 12 13 13 13 
13 13 0 0 0 0 14 14 14 
14 14 15 15 15 15 15 15 0 
0 0 0 0 16 34 16 16 16 
1 1 1 1 1 1 2 2 2 
2 3 3 3 3 3 4 20 20 
4 4 0 0 0 0 0 0 0 
0 0 0 22 5 5 5 5 5 
0 0 0 0 6 6 6 6 6 
24 0 0 0 0 7 7 7 7 
7 8 8 8 26 8 27 9 9 
9 9 9 0 0 0 0 29 10 
10 10 10 11 11 11 11 11 11 
0 0 0 0 0 0 0 0 0 
12 12 12 12 12 13 13 13 13 
13 13 0 0 0 0 0 14 14 
14 14 14 15 15 15 15 15 0 
0 0 0 16 34 16 16 16 17 
17 17 17 1 17 18 18 18 18 
3 19 19 19 19 19 20 20 20 
20 20 21 21 21 21 0 21 0 
0 0 0 0 22 22 22 22 23 
23 0 0 23 23 6 6 0 6 
0 24 0 24 0 25 25 7 25 
25 26 26 26 26 26 27 27 27 
27 27 28 28 28 28 28 29 29 
10 29 29 30 30 30 30 30 30 
0 0 0 0 31 31 31 0 0 
31 12 12 0 12 13 13 13 0 
0 0 32 0 32 32 32 14 33 
33 33 14 14 15 15 15 34 34 
34 34 0 34 16 16 0 16 16 
17 17 17 17 17 18 18 18 18 
19 19 19 19 19 19 20 20 20 
20 20 21 21 21 21 21 21 0 
0 0 0 22 22 22 22 22 23 
23 23 23 23 23 0 0 0 0 
24 24 24 24 24 25 25 25 25 
25 25 26 26 26 26 27 27 27 
27 27 28 28 28 28 28 29 29 
29 29 29 30 30 30 30 30 30 
0 0 0 0 31 31 31 31 31 
31 0 0 0 0 0 0 0 0 
0 32 32 32 32 32 33 33 33 
33 33 33 0 0 0 0 0 34 
34 34 34 0 0 0 0 0 0 
17 17 17 17 17 18 18 18 18 
18 19 19 19 19 19 20 20 20 
20 20 21 21 21 21 21 21 0 
0 0 0 0 22 22 22 22 23 
23 23 23 23 23 0 0 0 0 
24 24 24 24 24 25 25 25 25 
25 26 26 26 26 26 27 27 27 
27 27 28 28 28 28 28 29 29 
29 29 29 30 30 30 30 30 30 
0 0 0 0 31 31 31 31 31 
0 0 0 0 0 0 0 0 0 
0 32 32 32 32 32 33 33 33 
33 33 33 0 0 0 0 34 34 
34 34 34 0 0 0 0 0 0 
17 17 17 17 17 18 18 18 18 
18 19 19 19 19 19 20 20 20 
20 20 20 21 21 21 21 21 0 
0 0 0 0 22 22 22 22 23 
23 23 23 23 23 0 0 0 24 
24 24 24 24 24 25 25 25 25 
25 26 26 26 26 26 27 27 27 
27 27 28 28 28 28 28 29 29 
29 29 29 30 30 30 30 30 0 
0 0 0 0 31 31 31 31 31 
31 0 0 0 0 0 0 0 0 
0 32 32 32 32 32 33 33 33 
33 33 0 0 0 0 0 34 34 
34 34 34 0 0 0 0 0 0 
17 17 17 17 17 18 18 18 18 
18 18 19 19 19 19 19 20 20 
20 20 37 21 21 21 21 21 0 
0 0 0 22 22 22 22 22 23 
23 23 23 23 23 0 0 0 0 
24 24 24 24 24 25 25 25 25 
25 26 26 26 26 26 27 27 27 
27 27 28 28 28 28 28 29 29 
29 29 29 29 30 30 30 30 46 
0 0 0 0 31 31 31 31 31 
0 0 0 0 0 0 0 0 0 
0 0 32 32 32 32 32 33 33 
33 33 33 0 0 0 0 34 34 
34 34 0 0 0 0 0 0 0 
17 35 17 17 35 35 18 18 0 
18 36 36 36 36 36 37 37 37 
37 37 37 37 0 21 21 38 0 
38 38 38 22 22 0 22 22 39 
39 39 39 39 40 40 0 0 40 
41 24 41 41 41 41 0 25 0 
25 42 42 42 42 42 43 43 43 
43 43 44 44 44 44 44 45 45 
45 45 45 46 29 46 46 46 47 
0 47 47 47 48 48 48 48 48 
48 0 0 0 0 0 49 49 49 
49 50 50 50 50 50 0 0 33 
0 51 51 51 51 51 51 34 52 
52 52 52 0 53 53 53 53 53 
35 35 35 35 35 35 0 0 0 
0 36 36 36 36 36 37 37 37 
37 37 37 0 0 0 0 38 38 
38 38 38 38 0 0 0 0 0 
39 39 39 39 40 40 40 40 40 
41 41 41 41 41 0 0 0 0 
0 42 42 42 42 42 43 43 43 
43 43 44 44 44 44 44 45 45 
45 45 45 46 46 46 46 46 46 
47 47 47 47 47 48 48 48 48 
48 0 0 0 0 49 49 49 49 
49 50 50 50 50 50 50 0 0 
0 0 51 51 51 51 51 51 52 
52 52 52 53 53 53 53 53 53 
35 35 35 35 35 35 0 0 0 
0 36 36 36 36 36 36 37 37 
37 0 37 0 0 0 0 38 0 
38 38 38 38 0 0 0 0 0 
39 39 39 39 40 40 40 40 40 
41 41 41 41 41 41 0 0 0 
0 42 42 42 42 42 43 43 43 
43 43 44 44 44 44 44 45 45 
45 45 45 46 46 46 46 46 46 
47 47 47 47 48 48 48 48 48 
48 0 0 0 0 49 49 49 49 
49 50 50 50 50 50 50 0 0 
0 0 51 51 51 51 51 52 52 
52 52 52 52 53 53 53 53 53 
35 35 35 35 35 35 0 0 0 
0 36 36 36 36 36 37 37 37 
37 37 0 0 0 0 0 0 38 
38 38 38 38 0 0 0 0 0 
39 39 39 39 40 40 40 40 40 
41 41 41 41 41 41 0 0 0 
0 42 42 42 42 42 43 43 43 
43 43 44 44 44 44 44 45 45 
45 45 45 46 46 46 46 46 47 
47 47 47 47 48 48 48 48 48 
0 0 0 0 0 49 49 49 49 
49 49 50 50 50 50 50 0 0 
0 0 51 51 51 51 51 52 52 
52 52 52 52 52 53 53 53 53 
35 35 35 35 35 0 0 0 0 
0 0 36 36 36 36 56 37 37 
37 37 37 0 0 0 0 38 38 
38 38 58 38 0 0 0 0 39 
39 39 39 39 40 40 40 40 40 
40 41 41 41 41 0 0 0 0 
0 42 42 42 42 42 43 43 43 
43 63 44 44 44 44 44 45 45 
45 45 45 46 46 46 46 46 47 
47 0 47 47 47 48 48 48 48 
0 0 0 0 0 49 49 49 49 
49 70 70 50 50 50 50 0 0 
0 0 0 51 51 51 51 52 73 
52 52 52 52 53 53 53 53 53 
35 35 35 0 35 54 54 0 0 
36 55 55 55 55 55 56 56 56 
56 56 57 57 57 57 57 57 38 
38 38 38 58 58 58 58 58 39 
39 39 59 59 59 40 40 0 40 
60 60 60 60 60 61 61 61 0 
61 62 62 62 62 43 43 63 63 
63 63 64 64 64 64 64 65 65 
45 65 65 65 46 66 66 66 47 
0 47 0 47 67 67 67 67 67 
68 0 68 68 68 69 69 69 69 
69 70 70 70 70 70 71 71 71 
0 71 72 72 72 72 72 73 73 
73 73 73 73 74 74 74 74 74 
0 0 0 0 0 54 54 54 54 
54 55 55 55 55 55 56 56 56 
56 56 57 57 57 57 57 0 0 
0 0 0 58 58 58 58 58 59 
59 59 59 59 0 0 0 0 0 
60 60 60 60 60 61 61 61 61 
61 62 62 62 62 62 63 63 63 
63 63 64 64 64 64 64 65 65 
65 65 65 65 66 66 66 66 66 
0 0 0 0 67 67 67 67 67 
68 68 68 68 68 69 69 69 69 
69 70 70 70 70 70 71 71 71 
71 71 71 72 72 72 72 73 73 
73 73 73 73 74 74 74 74 74 
0 0 0 0 0 0 54 54 54 
54 55 55 55 55 55 56 56 56 
56 56 57 57 57 57 57 57 0 
0 0 0 58 58 58 58 58 59 
59 59 59 59 59 0 0 0 0 
60 60 60 60 60 61 61 61 61 
61 62 62 62 62 62 63 63 63 
63 63 64 64 64 64 64 65 65 
65 65 65 66 66 66 66 66 0 
0 0 0 0 67 67 67 67 67 
68 68 68 68 68 69 69 69 69 
69 70 70 70 70 70 71 71 71 
71 71 71 72 72 72 72 72 73 
73 73 73 73 74 74 74 74 0 
0 0 0 0 0 0 54 54 54 
54 54 55 55 55 55 55 56 56 
56 56 57 57 57 57 57 0 0 
0 0 0 58 58 58 58 59 59 
59 59 59 59 59 0 0 0 0 
60 60 60 60 60 61 61 61 61 
61 62 62 62 62 62 63 63 63 
63 63 64 64 64 64 64 65 65 
65 65 65 66 66 66 66 0 66 
0 0 0 0 67 67 67 67 67 
68 68 68 68 68 69 69 69 69 
69 70 70 70 70 70 71 71 71 
71 71 72 72 72 72 72 73 73 
73 73 73 74 74 74 74 74 74 
0 0 0 0 0 54 54 54 54 
54 55 55 55 55 55 56 56 56 
56 0 56 57 57 57 0 0 0 
0 0 0 58 58 58 58 58 59 
59 59 59 59 0 0 0 0 0 
60 0 60 60 60 61 61 61 61 
62 62 62 62 62 62 63 63 63 
63 63 64 64 64 64 64 65 65 
65 65 65 66 66 66 0 66 66 
0 0 0 0 67 67 67 67 67 
68 68 68 68 68 69 69 69 69 
69 70 70 70 70 70 71 71 71 
71 71 72 72 72 72 72 73 73 
73 73 73 74 74 74 74 74 74 
75 0 0 0 75 75 54 54 54 
54 76 76 76 76 76 76 0 56 
56 0 0 57 0 57 57 0 0 
0 0 0 58 58 77 77 77 78 
78 78 59 78 0 0 0 0 0 
60 60 0 60 0 61 61 61 61 
0 0 0 0 62 63 79 79 63 
79 79 80 80 80 80 64 81 81 
81 81 81 81 66 66 66 66 82 
82 0 82 82 83 83 83 83 83 
84 84 68 68 84 85 85 85 85 
85 86 86 86 86 86 87 87 87 
87 87 88 72 88 88 72 72 89 
89 89 89 89 74 74 74 74 74 
75 0 75 75 75 75 0 0 0 
0 76 76 76 76 76 76 0 0 
0 0 0 0 0 0 0 0 0 
0 0 0 77 77 77 77 77 78 
78 78 78 78 0 0 0 0 0 
0 0 0 0 0 0 0 0 0 
0 0 0 0 0 0 79 79 79 
79 79 80 80 80 80 80 81 81 
81 81 81 0 0 0 0 0 82 
82 82 82 82 83 83 83 83 83 
84 84 84 84 84 84 85 85 85 
85 86 86 86 86 86 87 87 87 
87 87 88 88 88 88 88 88 89 
89 89 89 89 0 0 0 0 0 
0 75 75 75 75 75 0 0 0 
0 76 76 76 76 76 76 0 0 
0 0 0 0 0 0 0 0 0 
0 0 0 0 77 77 77 77 77 
78 78 78 78 78 0 0 0 0 
0 0 0 0 0 0 0 0 0 
0 0 0 0 0 0 79 79 79 
79 80 80 80 80 80 80 81 81 
81 81 81 0 0 0 0 0 82 
82 82 82 82 83 83 83 83 83 
84 84 84 84 84 85 85 85 85 
85 86 86 86 86 86 87 87 87 
87 87 88 88 88 88 88 88 89 
89 89 89 0 0 0 0 0 0 
75 75 75 75 75 75 0 0 0 
0 0 76 76 76 76 76 0 0 
0 0 0 0 0 0 0 0 0 
0 0 0 0 77 77 77 77 78 
78 78 78 78 78 0 0 0 0 
0 0 0 0 0 0 0 0 0 
0 0 0 0 0 0 79 79 79 
79 80 80 80 80 80 80 81 81 
81 81 81 81 0 0 0 0 82 
82 82 82 82 83 83 83 83 83 
84 84 84 84 84 85 85 85 85 
86 86 86 86 86 86 87 87 87 
87 87 88 88 88 88 88 89 89 
89 89 89 89 0 0 0 0 0 
75 75 75 75 75 0 0 0 0 
0 92 92 76 76 76 0 0 0 
0 0 0 0 0 0 0 0 0 
0 0 0 77 77 77 77 77 77 
78 78 78 78 78 0 0 0 0 
0 0 0 0 0 0 0 0 0 
0 0 0 0 0 0 0 79 79 
79 79 80 80 80 80 80 99 81 
81 81 81 81 0 0 0 0 82 
82 82 82 82 82 83 83 83 83 
84 84 84 84 84 85 85 85 85 
85 86 86 86 86 86 87 87 87 
87 87 87 88 88 88 88 89 89 
89 89 89 89 0 0 0 0 0 
90 90 90 90 0 91 91 91 91 
91 92 92 92 92 93 93 93 93 
0 0 94 94 94 94 94 0 95 
0 95 0 77 0 0 0 77 0 
96 78 96 78 96 0 0 0 0 
0 0 0 0 0 97 97 97 0 
97 0 0 98 0 0 98 79 79 
79 79 99 99 99 99 99 100 100 
100 100 100 101 101 101 101 101 102 
102 102 102 102 103 103 103 103 103 
104 104 104 104 84 104 85 85 0 
85 105 105 105 105 105 86 106 106 
106 87 106 106 88 88 0 107 107 
107 107 107 0 0 0 0 0 0 
0 90 90 90 90 91 91 91 91 
91 92 92 92 92 92 93 93 93 
93 93 94 94 94 94 94 0 95 
95 95 95 95 0 0 0 0 77 
96 96 96 0 0 0 0 0 0 
0 0 0 0 0 0 97 97 97 
97 98 98 98 0 98 98 0 0 
0 0 99 99 99 99 99 100 100 
100 100 100 101 101 101 101 101 102 
102 102 102 102 103 103 103 103 103 
104 104 104 104 104 104 0 0 0 
0 105 105 105 105 105 105 106 106 
106 106 106 0 0 0 0 107 107 
107 107 107 107 0 0 0 0 0 
90 90 90 90 90 91 91 91 91 
92 92 92 92 92 93 93 93 93 
93 93 94 94 94 94 94 95 95 
95 95 95 95 0 0 0 0 96 
96 96 96 96 0 0 0 0 0 
0 0 0 0 0 0 97 97 97 
97 97 97 98 98 98 0 0 0 
0 0 99 99 99 99 99 100 100 
100 100 100 101 101 101 101 101 102 
102 102 102 102 103 103 103 103 103 
104 104 104 104 104 104 0 0 0 
0 105 105 105 105 105 106 106 106 
106 106 106 0 0 0 0 107 107 
107 107 107 0 0 0 0 0 0 
90 90 90 90 91 91 91 91 91 
91 92 92 92 92 92 93 93 93 
93 93 94 94 94 94 94 95 95 
95 95 95 95 0 0 0 0 0 
96 96 96 96 0 0 0 0 0 
0 0 0 0 0 97 97 97 97 
97 98 98 98 98 98 98 0 0 
0 0 0 99 99 99 99 100 100 
100 100 100 101 101 101 101 101 102 
102 102 102 102 103 103 103 103 103 
103 104 104 104 104 0 0 0 0 
0 105 105 105 105 105 106 106 106 
106 106 106 0 0 0 0 0 107 
107 107 107 107 0 0 0 0 0 
90 90 90 90 90 91 91 91 91 
91 92 92 92 92 92 93 93 93 
93 93 94 94 94 94 94 95 95 
95 0 95 95 0 0 0 0 96 
96 96 96 96 96 0 0 0 0 
0 0 0 0 97 97 97 97 97 
97 0 98 98 98 98 98 0 0 
0 0 99 99 99 99 99 100 100 
100 100 100 101 101 101 101 101 102 
102 102 102 102 103 103 103 103 103 
104 104 104 104 104 104 0 0 0 
0 105 105 105 105 105 106 106 122 
106 106 0 0 0 0 0 107 107 
124 107 124 107 0 0 0 0 0 
90 90 0 90 90 91 108 108 108 
108 109 109 92 109 109 110 110 110 
110 110 94 111 111 111 111 111 95 
0 0 95 0 0 0 0 0 0 
96 96 96 96 0 112 0 112 0 
112 0 0 0 0 113 113 113 113 
113 0 98 98 98 98 98 0 0 
0 0 114 114 114 114 114 115 115 
115 115 115 116 116 116 116 116 117 
117 117 117 117 118 118 118 118 118 
119 119 119 119 119 120 120 120 120 
120 121 121 121 121 121 122 122 122 
122 122 123 123 0 123 123 124 124 
124 124 124 107 0 0 125 125 125 
0 0 0 0 0 108 108 108 108 
108 109 109 109 109 110 110 110 110 
110 110 111 111 111 111 111 111 0 
0 0 0 0 0 0 0 0 0 
0 0 0 0 0 112 112 112 112 
0 0 0 0 0 113 113 113 113 
113 0 0 0 0 0 0 0 0 
0 0 114 114 114 114 114 115 115 
115 115 115 116 116 116 116 116 117 
117 117 117 117 118 118 118 118 118 
119 119 119 119 119 119 120 120 120 
120 121 121 121 121 121 122 122 122 
122 123 123 123 123 123 123 124 124 
124 124 124 125 125 0 125 125 125 
0 0 0 0 0 0 108 108 108 
108 108 109 109 109 109 110 110 110 
110 110 111 111 111 111 111 111 0 
0 0 0 0 0 0 0 0 0 
0 0 0 0 112 112 112 112 112 
112 0 0 0 0 113 113 113 113 
113 0 0 0 0 0 0 0 0 
0 0 114 114 114 114 114 115 115 
115 115 115 116 116 116 116 116 117 
117 117 117 117 118 118 118 118 118 
119 119 119 119 119 120 120 120 120 
120 121 121 121 121 121 122 122 122 
122 122 123 123 123 123 123 124 124 
124 124 124 125 125 125 125 125 125 
0 0 0 0 0 108 108 108 108 
108 109 109 109 109 109 110 110 110 
110 110 111 111 111 111 111 111 0 
0 0 0 0 0 0 0 0 0 
0 0 0 0 112 112 112 112 112 
112 0 0 0 0 0 113 113 113 
113 0 0 0 0 0 0 0 0 
0 0 0 114 114 114 115 115 115 
115 115 115 116 116 116 116 116 117 
117 117 117 117 118 118 118 118 118 
119 119 119 119 120 120 120 120 120 
120 121 121 121 121 121 122 122 122 
122 122 123 123 123 123 123 124 124 
124 124 0 124 125 125 125 125 125 
0 0 0 0 0 108 108 108 108 
108 109 109 109 109 109 110 110 110 
110 110 111 111 111 129 111 111 0 
0 0 0 0 0 0 0 0 0 
0 0 0 0 112 112 112 112 112 
112 0 0 0 0 113 113 113 113 
113 0 0 0 0 0 0 0 0 
0 0 0 0 114 114 137 115 115 
115 115 115 116 116 116 116 116 117 
117 117 117 117 118 118 118 118 118 
119 119 119 119 119 120 120 120 120 
120 121 121 121 121 121 122 122 122 
122 122 123 123 123 123 123 124 124 
124 124 0 0 125 125 125 0 125 
126 126 0 0 127 127 127 127 108 
108 127 109 109 109 109 128 128 128 
128 128 129 129 129 129 129 0 130 
130 130 130 131 131 131 131 131 131 
132 132 132 132 133 133 133 133 133 
0 134 134 134 134 134 135 135 135 
113 113 0 0 0 0 0 0 0 
136 136 114 114 0 0 114 0 137 
137 137 137 138 138 138 138 116 117 
139 139 139 139 140 140 118 140 119 
141 141 141 141 141 142 142 142 142 
142 143 143 143 143 143 144 144 122 
144 144 145 145 123 145 145 146 146 
146 146 146 0 125 125 0 0 126 
126 126 126 126 126 127 127 127 127 
127 127 0 0 0 0 128 128 128 
128 128 129 129 129 129 129 130 130 
130 130 130 131 131 131 131 131 132 
132 132 132 132 133 133 133 133 133 
134 134 134 134 134 135 0 135 135 
135 135 0 0 0 0 136 136 136 
136 136 114 0 0 0 0 137 137 
137 137 137 138 138 138 138 138 138 
139 139 139 139 140 140 140 140 141 
141 141 141 141 141 142 142 142 142 
142 143 143 143 143 143 144 144 144 
144 144 145 145 145 145 145 146 146 
146 146 0 0 0 0 0 0 0 
126 126 126 126 126 127 127 127 127 
127 127 0 0 0 0 0 128 128 
128 128 129 129 129 129 129 130 130 
130 130 130 131 131 131 131 131 132 
132 132 132 132 133 133 133 133 133 
134 134 134 134 134 135 135 135 135 
135 135 0 0 0 0 136 136 136 
136 136 136 0 0 0 0 137 137 
137 137 137 138 138 138 138 138 138 
139 139 139 139 140 140 140 140 140 
141 141 141 141 141 142 142 142 142 
142 143 143 143 143 143 144 144 144 
144 144 145 145 145 145 145 146 146 
146 146 146 146 0 0 0 0 0 
126 126 126 126 126 127 127 127 127 
127 0 0 0 0 0 0 128 128 
128 128 128 129 129 129 130 130 130 
130 130 130 131 131 131 131 131 132 
132 132 132 132 133 133 133 133 133 
134 134 134 134 134 134 135 135 135 
135 135 0 0 0 0 0 136 136 
136 136 136 0 0 0 0 137 137 
137 137 137 138 138 138 138 138 139 
139 139 139 139 140 140 140 140 140 
141 141 141 141 141 142 142 142 142 
142 143 143 143 143 143 144 144 144 
144 144 145 145 145 145 145 146 146 
146 146 146 146 0 0 0 0 0 
126 126 126 126 126 127 127 127 127 
147 147 0 0 0 0 128 128 128 
128 128 129 129 0 129 129 130 130 
130 130 130 131 131 131 131 131 132 
132 132 132 132 132 133 133 133 133 
134 134 134 134 134 135 135 135 135 
135 135 0 0 0 0 0 136 136 
0 136 136 0 0 0 0 137 137 
137 137 137 138 138 138 138 138 138 
139 139 139 139 140 140 140 140 140 
141 158 141 141 141 142 142 142 142 
142 143 143 143 143 143 144 144 144 
144 144 145 145 145 145 145 146 162 
146 146 146 146 0 0 0 0 0 
163 126 126 0 126 147 147 147 147 
147 147 0 148 0 0 148 0 0 
128 128 129 129 0 129 149 130 130 
149 149 149 150 150 150 150 151 151 
151 151 151 132 152 152 152 133 133 
153 153 153 153 153 154 135 154 154 
154 154 0 0 0 0 0 136 136 
0 136 0 155 0 155 155 156 156 
156 156 156 157 157 157 157 157 139 
139 139 139 139 139 140 140 140 0 
158 158 158 158 158 159 159 159 142 
160 160 160 160 160 160 143 161 144 
144 161 161 145 0 145 145 0 162 
162 162 162 163 163 0 163 0 163 
0 0 0 0 0 147 147 147 147 
147 147 148 148 148 148 0 0 0 
0 0 0 0 0 0 0 149 149 
149 149 149 150 150 150 150 151 151 
151 151 151 151 152 152 152 152 152 
153 153 153 153 153 154 154 154 154 
154 154 0 0 0 0 0 0 0 
0 0 155 155 155 155 155 156 156 
156 156 156 157 157 157 157 157 157 
0 0 0 0 0 0 0 0 0 
158 158 158 158 158 159 159 159 159 
159 160 160 160 160 160 160 161 161 
161 161 161 0 0 0 0 0 162 
162 162 162 163 163 163 163 163 0 
0 0 0 0 0 0 147 147 147 
147 148 148 148 148 148 0 0 0 
0 0 0 0 0 0 0 149 149 
149 149 149 150 150 150 150 150 151 
151 151 151 151 152 152 152 152 152 
153 153 153 153 153 153 154 154 154 
154 154 0 0 0 0 0 0 0 
0 0 155 155 155 155 155 155 156 
156 156 156 157 157 157 157 157 157 
0 0 0 0 0 0 0 0 0 
158 158 158 158 158 159 159 159 159 
159 159 160 160 160 160 160 161 161 
161 161 161 0 0 0 0 0 162 
162 162 162 163 163 163 163 163 0 
0 0 0 0 0 0 147 147 147 
147 148 148 148 148 148 0 0 0 
0 0 0 0 0 0 0 149 149 
149 149 149 150 150 150 150 150 150 
151 151 151 151 152 152 152 152 152 
153 153 153 153 153 154 154 154 154 
154 154 0 0 0 0 0 0 0 
0 0 155 155 155 155 155 156 156 
156 156 156 157 157 157 157 157 157 
0 0 0 0 0 0 0 0 0 
158 158 158 158 158 159 159 159 159 
159 160 160 160 160 160 161 161 161 
161 161 161 0 0 0 0 162 162 
162 162 162 162 163 163 163 163 163 
0 0 0 0 0 0 147 147 147 
147 148 148 148 148 148 0 0 0 
0 0 0 0 0 0 0 149 149 
149 149 149 150 150 150 150 150 151 
151 151 151 151 152 152 152 152 152 
153 153 153 153 153 154 154 170 154 
170 154 0 0 0 0 0 0 0 
0 0 155 155 155 155 155 156 156 
156 156 156 175 157 157 157 157 0 
0 0 0 0 0 0 0 0 0 
0 158 158 158 179 159 159 159 159 
159 160 160 160 160 181 161 181 161 
161 161 161 0 0 0 0 162 162 
162 162 162 162 163 163 163 163 163 
0 164 164 164 0 165 165 165 165 
165 148 166 166 166 148 0 0 0 
0 0 0 0 167 167 0 167 167 
149 149 0 150 150 150 0 0 168 
168 168 151 168 152 152 152 0 152 
169 169 169 169 169 170 170 170 170 
170 171 0 0 171 0 172 172 172 
172 0 173 173 155 173 156 156 174 
174 174 174 175 175 175 175 175 176 
176 176 176 176 177 177 177 177 0 
178 158 178 178 159 179 179 179 179 
179 180 180 180 180 180 181 181 181 
161 181 182 182 0 0 182 0 183 
183 183 183 184 184 184 184 184 184 
164 164 164 164 164 165 165 165 165 
165 166 166 166 166 166 166 0 0 
0 0 0 167 167 167 167 167 167 
0 0 0 0 0 0 0 0 168 
168 168 168 168 152 0 0 0 0 
169 169 169 169 169 170 170 170 170 
170 171 171 171 171 171 172 172 172 
172 172 173 173 173 173 173 174 174 
174 174 174 175 175 175 175 175 176 
176 176 176 176 177 177 177 177 177 
177 178 178 178 178 179 179 179 179 
179 180 180 180 180 180 181 181 181 
181 181 182 182 182 182 182 183 183 
183 183 183 184 184 184 184 184 184 
164 164 164 164 164 165 165 165 165 
165 166 166 166 166 166 166 0 0 
0 0 0 167 167 167 167 167 0 
0 0 0 0 0 0 0 0 168 
168 168 168 168 168 0 0 0 0 
169 169 169 169 169 170 170 170 170 
170 171 171 171 171 172 172 172 172 
172 172 173 173 173 173 173 173 174 
174 174 174 175 175 175 175 175 176 
176 176 176 176 177 177 177 177 177 
178 178 178 178 178 179 179 179 179 
179 180 180 180 180 180 181 181 181 
181 181 182 182 182 182 182 183 183 
183 183 183 184 184 184 184 184 184 
164 164 164 164 164 165 165 165 165 
165 166 166 166 166 166 166 0 0 
0 0 0 167 167 167 167 167 0 
0 0 0 0 0 0 0 0 168 
168 168 168 168 168 0 0 0 0 
169 169 169 169 169 169 170 170 170 
170 171 171 171 171 171 172 172 172 
172 172 173 173 173 173 173 174 174 
174 174 174 175 175 175 175 175 176 
176 176 176 176 177 177 177 177 177 
178 178 178 178 178 179 179 179 179 
179 180 180 180 180 180 181 181 181 
181 181 182 182 182 182 182 183 183 
183 183 183 183 184 184 184 184 184 
164 164 164 164 164 165 165 165 165 
165 166 0 166 166 166 166 0 0 
0 0 0 0 167 167 167 167 0 
0 0 0 0 0 0 0 0 168 
168 168 168 168 168 0 0 0 0 
169 169 169 169 169 170 170 0 170 
170 171 171 171 171 171 172 172 172 
172 172 173 173 173 173 173 174 174 
174 174 174 175 175 175 175 175 176 
176 176 176 176 177 177 177 177 177 
178 178 178 178 0 179 179 179 179 
179 180 180 180 180 180 181 181 181 
181 182 182 182 182 182 182 183 183 
183 183 183 183 183 184 184 184 184 
164 164 185 185 185 186 165 186 186 
186 186 0 0 166 166 166 0 0 
0 0 187 187 167 187 187 167 0 
188 188 0 0 0 0 0 0 0 
0 0 168 168 189 189 189 189 189 
190 190 190 190 190 190 170 0 0 
170 171 171 171 171 171 191 191 191 
191 191 191 0 173 0 173 0 174 
0 174 192 192 192 192 192 192 193 
193 176 193 193 194 194 194 194 194 
194 178 178 178 178 0 195 195 195 
195 196 196 180 196 196 197 197 181 
197 197 182 198 198 198 198 199 199 
199 199 199 200 200 200 200 200 185 
185 185 185 185 185 186 186 186 186 
186 186 0 0 0 0 0 0 0 
0 0 187 187 187 187 187 188 188 
188 188 188 188 0 0 0 0 0 
0 0 0 0 189 189 189 189 189 
190 190 190 190 190 0 0 0 0 
0 0 0 0 0 0 191 191 191 
191 191 191 0 0 0 0 0 0 
0 0 0 192 192 192 192 192 193 
193 193 193 193 194 194 194 194 194 
178 0 0 0 0 195 195 195 195 
195 196 196 196 196 196 197 197 197 
197 197 198 198 198 198 198 199 199 
199 199 199 200 199 200 200 200 200 
185 185 185 185 185 186 186 186 186 
186 186 0 0 0 0 0 0 0 
0 0 187 187 187 187 187 187 188 
188 188 188 188 0 0 0 0 0 
0 0 0 0 189 189 189 189 189 
190 190 190 190 190 0 0 0 0 
0 0 0 0 0 0 0 191 191 
191 191 191 0 0 0 0 0 0 
0 0 0 0 192 192 192 192 192 
193 193 193 193 194 194 194 194 194 
0 0 0 0 0 195 195 195 195 
195 196 196 196 196 196 197 197 197 
197 197 198 198 198 198 198 199 199 
199 199 199 199 200 200 200 200 185 
185 185 185 185 185 186 186 186 186 
186 186 0 0 0 0 0 0 0 
0 0 187 187 187 187 187 188 188 
188 188 188 188 0 0 0 0 0 
0 0 0 0 189 189 189 189 189 
190 190 190 190 190 190 0 0 0 
0 0 0 0 0 0 0 191 191 
191 191 191 0 0 0 0 0 0 
0 0 0 192 192 192 192 192 193 
193 193 193 193 194 194 194 194 194 
194 0 0 0 0 195 195 195 195 
195 196 196 196 196 196 196 197 197 
197 197 198 198 198 198 198 199 199 
199 199 199 200 200 200 200 200 185 
185 185 185 185 185 186 186 186 202 
202 0 0 0 0 0 0 0 0 
204 0 187 187 187 187 187 188 188 
188 188 188 0 0 0 0 0 0 
0 0 0 0 189 189 189 189 189 
190 190 190 210 190 190 0 0 0 
0 0 0 0 0 0 0 191 191 
191 191 0 0 0 0 0 0 0 
0 0 0 192 192 192 192 192 193 
193 193 193 193 194 217 217 217 194 
194 0 0 0 0 195 195 195 195 
195 196 196 196 196 196 196 197 197 
197 197 198 198 198 198 198 221 199 
199 199 199 222 200 200 200 200 185 
201 201 201 201 201 201 202 202 202 
202 203 203 0 203 203 204 204 204 
204 0 205 205 205 205 205 206 206 
206 206 188 207 207 207 207 0 0 
208 208 208 208 209 209 189 209 209 
210 210 210 210 210 211 211 211 0 
0 212 0 212 212 212 213 213 213 
213 213 214 214 214 214 214 215 215 
215 215 215 216 216 216 216 216 216 
193 193 0 0 217 217 217 217 217 
218 218 0 218 218 219 219 219 195 
195 220 220 220 196 220 220 197 197 
197 197 198 221 221 221 199 221 222 
222 222 222 0 0 200 0 0 200 
201 201 201 201 201 202 202 202 202 
202 203 203 203 203 203 204 204 204 
204 204 205 205 205 205 205 206 206 
206 206 206 207 207 207 207 0 208 
208 208 208 208 209 209 209 209 209 
210 210 210 210 210 211 211 211 211 
211 212 212 212 212 212 213 213 213 
213 213 214 214 214 214 214 215 215 
215 215 215 216 216 216 216 216 216 
0 0 0 0 0 217 217 217 217 
218 218 218 218 218 219 219 219 219 
220 220 220 220 220 220 220 0 0 
0 0 221 221 221 221 221 221 222 
222 222 222 222 0 0 0 0 0 
201 201 201 201 201 202 202 202 202 
203 203 203 203 203 203 204 204 204 
204 204 205 205 205 205 205 206 206 
206 206 206 207 207 207 207 0 0 
208 208 208 208 208 209 209 209 209 
210 210 210 210 210 211 211 211 211 
211 212 212 212 212 212 213 213 213 
213 214 214 214 214 214 214 215 215 
215 215 215 216 216 216 216 216 216 
0 0 0 0 0 217 217 217 217 
218 218 218 218 218 219 219 219 219 
219 220 220 220 220 220 220 0 0 
0 0 221 221 221 221 221 222 222 
222 222 222 222 0 0 0 0 0 
201 201 201 201 201 202 202 202 202 
202 203 203 203 203 203 204 204 204 
204 204 205 205 205 205 206 206 206 
206 206 206 206 207 207 207 207 208 
208 208 208 208 209 209 209 209 209 
210 210 210 210 210 211 211 211 211 
211 212 212 212 212 212 212 213 213 
213 214 214 214 214 214 214 215 215 
215 215 215 215 216 216 216 216 216 
0 0 0 0 217 217 217 217 217 
218 218 218 218 218 219 219 219 219 
219 219 220 220 220 220 220 0 0 
0 0 0 221 221 221 221 222 222 
222 222 222 0 0 0 0 0 0 
201 201 201 201 201 202 202 202 202 
202 203 203 203 203 203 204 204 204 
204 204 205 205 205 205 205 206 206 
206 206 207 207 207 207 207 207 208 
208 208 208 208 209 209 209 209 209 
228 210 210 210 210 211 211 211 211 
211 211 212 212 212 212 213 213 213 
213 213 214 214 214 214 214 215 215 
215 215 215 216 216 216 216 216 232 
0 0 0 0 217 217 217 217 233 
218 218 218 218 218 219 219 219 219 
219 219 235 220 220 220 0 0 0 
0 0 0 221 221 221 221 222 222 
222 222 222 0 0 0 0 0 0 
223 223 223 223 223 224 224 224 224 
224 203 225 225 225 225 226 226 226 
226 204 226 205 205 205 205 227 206 
227 206 227 207 207 207 207 207 208 
208 208 0 0 0 209 209 209 228 
228 228 228 228 228 210 229 229 211 
211 229 212 212 212 212 213 213 213 
213 213 230 230 230 230 230 215 231 
231 231 231 232 232 232 232 232 232 
0 0 0 0 233 233 233 233 233 
233 218 218 234 234 234 219 219 0 
219 235 235 235 235 235 0 0 0 
0 0 0 0 221 221 221 236 236 
236 236 236 236 0 0 0 0 0 
223 223 223 223 223 224 224 224 224 
224 225 225 225 225 225 226 226 226 
226 226 226 0 0 0 0 0 227 
227 227 227 227 0 0 0 0 0 
0 0 0 0 0 0 0 0 0 
228 228 228 228 228 229 229 229 229 
211 229 0 0 0 0 0 0 0 
0 0 230 230 230 230 230 231 231 
231 231 231 232 232 232 232 232 232 
0 0 0 0 233 233 233 233 233 
234 234 234 234 234 234 0 0 0 
0 235 235 235 235 235 0 0 0 
0 0 0 0 0 0 0 236 236 
236 236 236 236 0 0 0 0 0 
223 223 223 223 223 224 224 224 224 
224 224 225 225 225 225 226 226 226 
226 226 226 0 0 0 0 227 227 
227 227 227 227 0 0 0 0 0 
0 0 0 0 0 0 0 0 0 
0 228 228 228 228 229 229 229 229 
229 229 0 0 0 0 0 0 0 
0 0 230 230 230 230 230 231 231 
231 231 231 232 232 232 232 232 232 
0 0 0 0 233 233 233 233 233 
234 234 234 234 234 234 0 0 0 
0 0 235 235 235 0 235 0 0 
0 0 0 0 0 0 0 0 236 
236 236 0 236 0 0 0 0 0 
223 223 223 223 223 224 224 224 224 
224 225 225 225 225 225 226 226 226 
226 226 226 0 0 0 0 227 227 
227 227 227 227 0 0 0 0 0 
0 0 0 0 0 0 0 0 0 
228 0 228 228 228 229 229 229 229 
229 229 0 0 0 0 0 0 0 
0 0 230 230 230 230 230 231 231 
231 231 231 231 232 232 232 0 232 
0 0 0 0 233 233 233 233 233 
234 234 234 234 234 234 0 0 0 
0 235 0 235 235 235 235 0 0 
0 0 0 0 0 0 0 236 236 
236 236 236 0 0 0 0 0 0 
223 223 223 223 223 224 224 224 238 
224 225 225 225 225 225 225 226 226 
226 226 226 0 0 0 0 0 227 
227 227 227 227 0 0 0 0 0 
0 0 0 0 0 0 0 0 0 
0 228 228 228 228 229 244 229 229 
229 229 0 0 0 0 0 0 0 
0 0 230 230 230 230 230 231 231 
231 231 231 248 232 232 232 232 0 
0 0 0 0 233 233 233 233 233 
234 234 234 234 234 234 0 0 0 
0 235 235 235 235 235 0 0 0 
0 0 0 0 0 0 0 236 236 
236 236 0 0 0 0 0 0 0 
237 237 237 237 237 238 238 238 238 
224 239 239 239 239 239 225 225 240 
240 240 240 241 241 0 0 0 242 
242 242 242 227 0 243 243 243 243 
0 0 0 0 0 0 0 0 0 
244 244 228 244 244 244 229 229 229 
229 245 245 245 245 0 245 246 246 
246 246 247 247 247 247 248 248 248 
248 231 248 249 249 249 249 249 0 
0 0 0 0 250 250 250 250 250 
251 251 251 251 251 252 252 252 252 
252 253 253 235 253 253 253 0 0 
0 0 254 254 254 254 254 255 255 
255 255 255 0 256 256 256 256 256 
237 237 237 237 237 238 238 238 238 
238 239 239 239 239 239 240 240 240 
240 240 241 241 241 241 241 242 242 
242 242 242 243 243 243 243 243 243 
0 0 0 0 0 0 0 0 0 
244 244 244 244 244 0 0 0 0 
0 0 245 245 245 245 246 246 246 
246 246 247 247 247 247 247 248 248 
248 248 249 249 249 249 249 0 0 
0 0 0 0 250 250 250 250 250 
251 251 251 251 251 252 252 252 252 
252 253 253 253 253 253 253 0 0 
0 0 254 254 254 254 254 255 255 
255 255 255 256 256 256 256 256 256 
237 237 237 237 237 238 238 238 238 
238 239 239 239 239 239 240 240 240 
240 240 241 241 241 241 241 242 242 
242 242 242 243 243 243 243 243 243 
0 0 0 0 0 0 0 0 0 
244 244 244 244 244 244 0 0 0 
0 245 245 245 245 245 246 246 246 
246 246 247 247 247 247 248 248 248 
248 248 248 249 249 249 249 249 0 
0 0 0 0 250 250 250 250 250 
251 251 251 251 251 252 252 252 252 
252 253 253 253 253 253 0 0 0 
0 0 254 254 254 254 254 255 255 
255 255 255 256 256 256 256 256 237 
237 237 237 237 237 238 238 238 238 
238 239 239 239 239 239 240 240 240 
240 240 241 241 241 241 241 242 242 
242 242 242 242 243 243 243 243 243 
0 0 0 0 0 0 0 0 0 
244 244 244 244 244 244 0 0 0 
0 245 245 245 245 245 246 246 246 
246 246 246 247 247 247 247 248 248 
248 248 248 249 249 249 249 249 0 
0 0 0 0 250 250 250 250 250 
251 251 251 251 251 252 252 252 252 
252 252 253 253 253 0 0 0 0 
0 0 254 254 254 254 254 255 255 
255 255 255 255 256 256 256 256 256 
237 237 237 237 237 238 238 238 238 
238 238 239 239 239 239 240 240 240 
240 0 241 241 241 241 241 242 242 
0 242 242 243 243 243 259 243 0 
0 0 0 0 0 0 0 0 0 
244 244 260 244 261 244 0 0 0 
0 245 245 245 245 245 246 246 246 
246 246 247 247 247 247 247 248 248 
248 248 248 249 249 249 249 249 0 
0 0 0 0 250 250 250 250 250 
251 251 251 251 251 251 252 252 252 
252 253 253 253 253 253 0 0 0 
0 0 0 254 254 254 255 255 255 
255 255 255 256 256 256 256 256 271 
257 257 257 237 257 258 238 258 258 
258 258 239 239 0 239 240 0 240 
240 240 0 241 241 241 241 242 0 
0 0 0 259 259 259 259 259 0 
0 0 0 0 0 0 0 0 0 
260 260 260 260 260 261 0 0 261 
261 262 262 262 262 262 246 263 263 
246 263 263 247 247 247 247 264 264 
264 264 264 265 265 265 265 265 265 
0 0 0 0 266 250 266 250 266 
267 267 267 267 267 268 268 268 268 
268 268 253 0 253 253 269 0 0 
0 0 254 254 254 0 270 270 270 
270 270 270 271 271 271 256 271 257 
257 257 257 257 257 257 258 258 258 
258 258 0 0 0 0 0 0 0 
0 0 0 0 0 0 0 0 0 
0 0 0 259 259 259 259 259 259 
0 0 0 0 0 0 0 0 0 
260 260 260 260 260 261 261 261 261 
261 262 262 262 262 262 263 263 263 
263 263 263 0 0 0 0 264 264 
264 264 264 265 265 265 265 265 265 
0 0 0 0 266 266 266 266 266 
267 267 267 267 267 268 268 268 268 
268 268 0 0 0 0 269 269 269 
269 269 269 0 0 0 0 270 270 
270 270 270 271 271 271 271 271 257 
257 257 257 257 257 258 258 258 258 
258 258 0 0 0 0 0 0 0 
0 0 0 0 0 0 0 0 0 
0 0 0 259 0 259 259 259 0 
0 0 0 0 0 0 0 0 0 
260 260 260 260 260 261 261 261 261 
261 262 262 262 262 262 263 263 263 
263 263 263 0 0 0 0 264 264 
264 264 264 265 265 265 265 265 265 
0 0 0 0 266 266 266 266 266 
267 267 267 267 267 268 268 268 268 
268 0 0 0 0 0 269 269 269 
269 269 0 0 0 0 0 270 270 
270 270 270 271 271 271 271 271 271 
257 257 257 257 257 257 258 258 258 
258 258 0 0 0 0 0 0 0 
0 0 0 0 0 0 0 0 0 
0 0 0 0 259 259 259 259 259 
0 0 0 0 0 0 0 0 0 
260 260 260 260 260 261 261 261 261 
261 262 262 262 262 262 263 263 263 
263 263 263 0 0 0 0 264 264 
264 264 264 264 265 265 265 265 265 
0 0 0 0 266 266 266 266 266 
267 267 267 267 267 267 268 268 268 
268 268 0 0 0 0 269 269 269 
269 269 0 0 0 0 0 0 270 
270 270 270 271 271 271 271 271 271 
257 257 257 257 257 258 258 258 258 
258 258 0 0 0 0 0 0 0 
0 0 0 0 0 0 0 0 0 
0 0 0 259 259 259 277 277 259 
0 0 0 0 0 0 0 0 0 
260 260 260 260 260 261 261 261 261 
261 262 262 262 262 262 263 263 263 
263 263 263 0 0 0 0 0 264 
264 264 264 285 286 265 265 265 265 
0 0 0 0 266 266 266 266 266 
266 267 267 267 267 267 268 268 268 
268 268 0 0 0 0 0 269 269 
269 292 269 0 0 0 0 270 270 
270 270 270 270 271 271 271 271 257 
272 272 272 272 272 272 273 273 273 
273 273 0 0 0 0 0 0 274 
274 0 0 275 275 275 0 276 276 
276 276 276 277 277 277 277 277 278 
278 278 278 278 279 279 279 279 0 
280 280 280 280 280 281 281 281 261 
281 281 282 282 282 282 283 283 283 
283 284 284 284 284 0 0 285 285 
285 285 285 286 286 286 286 286 287 
287 287 287 287 287 288 288 288 288 
266 266 289 289 289 290 290 290 290 
268 291 291 0 291 291 291 269 269 
269 269 292 292 292 292 292 293 293 
293 293 293 270 271 294 294 294 272 
272 272 272 272 272 273 273 273 273 
273 0 0 0 0 0 0 274 274 
274 274 275 275 275 275 275 276 276 
276 276 276 277 277 277 277 277 278 
278 278 278 278 279 279 279 279 279 
280 280 280 280 280 281 281 281 281 
281 282 282 282 282 282 283 283 283 
283 283 284 284 284 284 284 285 285 
285 285 285 286 286 286 286 286 287 
287 287 287 287 288 288 288 288 288 
289 289 289 289 289 289 290 290 290 
290 291 291 291 291 291 291 0 0 
0 0 292 292 292 292 293 293 293 
293 293 293 293 294 294 294 294 272 
272 272 272 272 272 272 273 273 273 
273 273 0 0 0 0 274 274 274 
274 274 275 275 275 275 275 276 276 
276 276 276 276 277 277 277 277 278 
278 278 278 278 279 279 279 279 279 
280 280 280 280 280 281 281 281 281 
281 282 282 282 282 282 283 283 283 
283 283 284 284 284 284 284 285 285 
285 285 285 286 286 286 286 286 287 
287 287 287 287 288 288 288 288 288 
288 289 289 289 289 290 290 290 290 
290 291 291 291 291 291 291 0 0 
0 0 292 292 292 292 292 293 293 
293 293 293 294 294 294 294 294 294 
272 272 272 272 272 273 273 273 273 
273 273 0 0 0 0 274 274 274 
274 274 275 275 275 275 275 275 276 
276 276 276 276 277 277 277 277 278 
278 278 278 278 279 279 279 279 279 
280 280 280 280 280 281 281 281 281 
281 282 282 282 282 282 283 283 283 
283 283 284 284 284 284 284 285 285 
285 285 285 286 286 286 286 286 287 
287 287 287 287 288 288 288 288 288 
289 289 289 289 289 290 290 290 290 
290 291 291 291 291 291 291 0 0 
0 0 0 292 292 292 292 293 293 
293 293 293 294 294 294 294 294 294 
272 272 272 272 272 272 273 273 273 
273 273 0 0 0 0 0 274 274 
274 274 275 275 275 275 275 276 276 
276 276 276 277 277 277 277 277 278 
278 278 278 278 279 279 279 279 279 
280 280 280 280 280 281 281 281 281 
281 282 282 282 282 282 282 283 283 
283 283 284 284 284 284 284 284 285 
285 285 285 286 286 286 286 286 287 
287 287 287 287 288 288 288 288 308 
289 289 289 289 289 290 290 290 290 
290 309 291 291 291 309 0 0 0 
0 0 292 292 292 292 292 293 293 
293 293 293 293 294 294 294 294 294 
0 295 295 295 295 273 272 296 296 
296 296 0 0 0 0 274 0 274 
274 274 297 297 275 297 275 298 298 
298 298 298 298 299 299 277 299 300 
278 300 300 300 301 301 279 301 301 
301 280 280 0 281 302 302 302 281 
302 303 303 282 303 303 303 283 283 
283 0 304 304 284 304 304 305 305 
305 305 305 306 306 306 306 306 307 
307 307 307 307 288 308 308 308 308 
308 289 289 0 289 290 290 290 0 
290 0 309 309 309 309 0 0 0 
0 0 0 0 292 292 0 0 310 
310 310 293 310 294 0 294 294 0 
0 0 295 295 295 296 296 296 296 
296 296 0 0 0 0 0 0 0 
0 0 297 297 297 297 297 298 298 
298 298 298 299 299 299 299 299 300 
300 300 300 300 301 301 301 301 301 
301 0 0 0 0 302 302 302 302 
302 303 303 282 303 303 303 0 0 
0 0 304 304 304 304 304 305 305 
305 305 305 306 306 306 306 306 307 
307 307 307 307 308 308 308 308 308 
308 0 0 0 0 0 0 0 0 
0 309 0 309 309 309 0 0 0 
0 0 0 0 0 0 0 310 310 
310 310 310 310 0 0 0 0 0 
0 295 295 295 295 296 296 296 296 
296 296 0 0 0 0 0 0 0 
0 0 297 297 297 297 297 298 298 
298 298 298 299 299 299 299 299 300 
300 300 300 300 301 301 301 301 301 
0 0 0 0 0 302 302 302 302 
302 303 303 303 303 303 303 0 0 
0 0 304 304 304 304 304 305 305 
305 305 305 306 306 306 306 306 307 
307 307 307 307 308 308 308 308 308 
308 0 0 0 0 0 0 0 0 
0 0 0 0 309 309 309 0 0 
0 0 0 0 0 0 0 310 310 
310 310 310 310 0 0 0 0 0 
295 295 295 295 295 296 296 296 296 
296 0 0 0 0 0 0 0 0 
0 0 297 297 297 297 297 297 298 
298 298 298 299 299 299 299 299 300 
300 300 300 300 301 301 301 301 301 
301 0 0 0 0 302 302 302 302 
302 303 303 303 303 303 303 0 0 
0 0 304 304 304 304 304 305 305 
305 305 305 306 306 306 306 306 307 
307 307 307 307 308 308 308 308 308 
308 0 0 0 0 0 0 0 0 
0 309 309 0 309 309 0 0 0 
0 0 0 0 0 0 0 310 310 
310 310 310 310 0 0 0 0 0 
295 295 295 295 295 296 296 296 296 
0 0 0 0 0 0 0 0 0 
0 0 297 297 297 297 297 298 298 
298 298 298 299 299 299 299 299 300 
300 300 300 300 300 301 301 301 301 
301 0 0 0 0 302 302 302 302 
302 302 303 303 303 303 303 0 0 
0 0 0 304 304 304 0 305 305 
305 305 305 306 306 306 306 306 307 
307 307 307 307 321 308 308 322 322 
0 0 0 0 0 0 0 0 0 
0 309 309 309 309 309 0 0 0 
0 0 0 0 0 0 0 310 310 
310 310 310 310 0 0 0 0 0 
295 0 295 295 295 296 296 296 0 
0 311 311 311 311 311 312 312 312 
312 312 297 313 313 313 313 314 314 
298 298 314 314 299 299 299 299 300 
0 0 300 300 315 315 315 315 315 
316 316 316 316 0 317 302 317 317 
302 317 317 303 303 0 0 318 318 
318 0 318 304 304 304 0 0 319 
319 319 319 320 320 320 320 320 321 
321 321 321 321 322 322 322 322 322 
323 323 323 323 0 0 0 324 324 
324 324 0 0 309 309 309 0 0 
0 0 0 325 325 325 325 326 326 
326 326 326 0 327 327 0 327 0 
0 0 0 0 0 0 0 0 0 
0 311 311 311 311 311 312 312 312 
312 312 313 313 313 313 313 314 314 
314 314 314 314 0 0 0 0 0 
0 0 0 0 0 315 315 315 315 
316 316 316 316 316 317 317 317 317 
317 317 0 0 0 0 0 0 318 
318 318 318 0 0 0 0 319 319 
319 319 319 320 320 320 320 320 321 
321 321 321 321 322 322 322 322 322 
323 323 323 323 323 0 324 324 324 
324 324 0 0 0 0 0 0 0 
0 0 325 325 325 325 325 326 326 
326 326 326 326 327 327 327 327 327 
0 0 0 0 0 0 0 0 0 
0 311 311 311 311 311 312 312 312 
312 312 313 313 313 313 313 314 314 
314 314 314 0 0 0 0 0 0 
0 0 0 0 315 315 315 315 315 
316 316 316 316 316 317 317 317 317 
317 317 0 0 0 0 0 318 318 
318 318 318 0 0 0 0 319 319 
319 319 319 320 320 320 320 320 321 
321 321 321 321 321 322 322 322 322 
323 323 323 323 323 324 324 324 324 
324 0 0 0 0 0 0 0 0 
0 0 325 325 325 325 325 326 326 
326 326 326 327 327 327 327 327 327 
0 0 0 0 0 0 0 0 0 
0 311 311 311 311 311 312 312 312 
312 312 313 313 313 313 313 314 314 
314 314 314 0 0 0 0 0 0 
0 0 0 0 315 315 315 315 315 
316 316 316 316 316 317 317 317 317 
317 0 0 0 0 0 318 318 318 
318 318 318 0 0 0 0 319 319 
319 319 319 320 320 320 320 320 321 
321 321 321 321 322 322 322 322 322 
323 323 323 323 323 324 324 324 324 
324 0 0 0 0 0 0 0 0 
0 0 325 325 325 325 325 326 326 
326 326 326 326 327 327 327 327 0 
0 0 0 0 0 0 0 0 0 
0 311 311 311 311 311 312 312 312 
312 312 313 313 313 313 313 313 314 
314 314 314 314 0 0 0 0 0 
0 0 0 0 315 315 315 315 315 
316 316 316 316 316 317 317 317 317 
0 0 0 0 0 0 318 318 318 
318 318 318 0 0 0 0 319 319 
319 319 319 320 320 320 320 320 321 
321 321 321 321 322 322 322 322 322 
323 323 323 323 323 324 324 324 324 
324 324 0 0 0 0 0 0 0 
0 0 325 325 325 325 325 326 326 
326 326 326 327 327 327 327 0 327 
328 0 0 328 328 328 0 0 0 
0 0 311 329 329 329 330 312 312 
330 330 330 313 313 0 313 331 331 
331 331 331 331 0 0 0 0 332 
332 332 332 332 332 315 315 315 315 
333 333 316 316 333 333 333 334 334 
334 335 335 0 0 0 336 336 336 
336 336 0 337 337 337 0 0 338 
338 338 338 339 339 339 339 339 340 
340 340 340 340 322 341 341 341 341 
342 342 342 342 343 343 343 343 343 
343 344 344 344 344 0 0 345 345 
345 0 325 325 346 346 346 347 347 
347 347 347 327 327 0 0 327 327 
0 328 328 328 328 0 0 0 0 
0 329 329 329 329 329 330 330 330 
330 330 0 0 0 0 0 331 331 
331 331 331 331 0 0 0 0 0 
332 332 332 332 332 0 0 0 0 
0 333 333 333 333 333 334 334 334 
334 335 335 335 335 335 336 336 336 
336 336 337 337 337 337 337 338 338 
338 338 338 339 339 339 339 339 340 
340 340 340 340 341 341 341 341 341 
342 342 342 342 342 343 343 343 343 
343 344 344 344 344 344 345 345 345 
345 345 346 346 346 346 346 347 347 
347 347 347 347 0 0 0 0 0 
0 328 328 328 328 328 0 0 0 
0 0 329 329 329 329 330 330 330 
330 330 330 0 0 0 0 331 331 
331 331 331 0 0 0 0 0 332 
332 332 332 332 0 0 0 0 0 
0 333 333 333 333 334 334 334 334 
334 335 335 335 335 335 336 336 336 
336 336 337 337 337 337 338 338 338 
338 338 339 339 339 339 339 339 340 
340 340 340 340 341 341 341 341 341 
342 342 342 342 342 343 343 343 343 
343 344 344 344 344 344 344 345 345 
345 345 345 346 346 346 346 346 347 
347 347 347 347 0 0 0 0 0 
328 0 328 328 328 328 0 0 0 
0 0 329 329 329 329 330 330 330 
330 330 330 0 0 0 0 331 331 
331 331 331 0 0 0 0 0 332 
332 332 332 332 0 0 0 0 0 
333 333 333 333 333 334 334 334 334 
334 335 335 335 335 335 336 336 336 
336 336 337 337 337 337 337 338 338 
338 338 338 339 339 339 339 339 340 
340 340 340 340 341 341 341 341 341 
342 342 342 342 342 343 343 343 343 
343 344 344 344 344 344 344 345 345 
345 345 345 346 346 346 346 347 347 
347 347 347 347 0 0 0 0 0 
328 328 0 328 328 0 0 0 0 
0 329 329 329 329 329 330 330 330 
330 330 330 0 0 0 0 0 331 
331 331 331 331 0 0 0 0 332 
332 332 332 0 332 0 0 0 0 
0 333 333 333 333 0 334 334 334 
334 335 335 335 335 335 336 0 336 
336 336 337 337 337 337 337 338 338 
338 338 338 339 339 339 339 355 340 
340 340 340 340 341 341 341 341 341 
342 342 342 342 342 343 343 343 343 
343 344 344 344 344 344 345 345 345 
345 345 346 346 346 346 346 347 347 
347 347 347 347 0 0 0 0 0 
328 328 0 0 328 348 348 348 0 
0 348 329 329 329 329 349 349 349 
349 349 350 350 350 0 350 351 351 
351 351 351 351 0 0 0 0 352 
352 352 352 0 353 353 353 353 353 
353 333 333 333 0 334 0 334 334 
334 354 335 354 335 335 354 336 0 
0 0 337 337 0 337 0 0 338 
0 0 338 0 355 355 355 355 356 
356 356 356 356 341 357 357 357 341 
357 0 0 342 342 358 358 358 358 
358 359 359 359 359 359 360 360 345 
360 360 360 346 346 346 346 0 0 
347 347 347 361 361 361 361 0 361 
0 0 0 0 0 348 348 348 348 
348 348 0 329 0 0 349 349 349 
349 349 350 350 350 350 350 351 351 
351 351 351 351 0 0 0 0 352 
352 352 352 352 353 353 353 353 353 
353 0 0 0 0 0 0 0 0 
0 354 354 354 354 354 354 0 0 
0 0 0 0 0 0 0 0 0 
0 0 0 355 355 355 355 355 356 
356 356 356 356 356 357 357 357 357 
357 0 0 0 0 358 358 358 358 
358 358 359 359 359 359 359 360 360 
360 360 360 0 0 0 0 0 0 
0 0 0 361 361 361 361 361 0 
0 0 0 0 0 0 348 348 348 
348 348 0 0 0 0 349 349 349 
349 349 350 350 350 350 350 351 351 
351 351 351 351 0 0 0 0 352 
352 352 352 352 353 353 353 353 353 
353 0 0 0 0 0 0 0 0 
0 354 354 354 354 354 354 0 0 
0 0 0 0 0 0 0 0 0 
0 0 0 0 355 355 355 355 356 
356 356 356 356 357 357 357 357 357 
357 0 0 0 0 358 358 358 358 
358 359 359 359 359 359 359 359 360 
360 360 360 0 0 0 0 0 0 
0 0 0 0 361 361 361 361 361 
0 0 0 0 0 348 348 348 348 
348 0 0 0 0 0 349 349 349 
349 349 350 350 350 350 350 350 350 
351 351 351 0 0 0 0 0 352 
352 352 352 352 353 353 353 353 353 
0 0 0 0 0 0 0 0 0 
0 0 354 354 354 354 354 0 0 
0 0 0 0 0 0 0 0 0 
0 0 0 0 355 355 355 355 356 
356 356 356 356 357 357 357 357 357 
357 0 0 0 0 358 358 358 358 
358 359 359 359 359 359 360 360 360 
360 360 360 0 0 0 0 0 0 
0 0 0 361 361 361 361 361 361 
0 0 0 0 0 348 348 348 348 
348 348 0 0 0 0 349 349 349 
349 349 350 350 350 350 350 351 351 
351 351 351 0 0 0 0 0 352 
352 352 352 352 352 353 353 353 353 
0 0 0 0 0 0 0 0 0 
0 354 0 354 354 354 0 0 0 
0 0 0 0 0 0 0 0 0 
0 0 0 355 355 355 355 0 356 
356 356 356 356 357 357 357 357 357 
357 0 0 0 0 0 358 358 358 
358 359 359 359 359 359 360 360 360 
360 360 360 0 0 0 0 0 0 
0 0 0 361 361 361 361 361 361 
0 0 0 0 0 362 362 362 362 
362 363 363 363 363 363 364 364 364 
364 349 350 350 365 365 365 365 351 
351 351 0 351 0 0 0 0 0 
352 352 352 352 0 353 353 353 0 
353 0 0 0 0 366 366 366 366 
366 366 0 0 354 0 354 0 0 
0 0 0 0 0 0 0 0 367 
367 367 0 0 355 355 355 0 0 
356 368 368 368 369 369 369 369 369 
370 0 370 370 370 0 0 371 371 
372 358 372 372 372 359 372 0 360 
360 360 373 373 0 373 373 373 0 
0 0 0 374 374 361 374 361 374 
0 0 0 0 0 362 362 362 362 
363 363 363 363 363 363 364 364 364 
364 364 365 365 365 365 365 365 0 
0 0 0 0 0 0 0 0 0 
0 0 0 0 0 0 0 0 0 
0 0 0 0 0 366 366 366 366 
366 0 0 0 0 0 0 0 0 
0 0 0 0 0 0 0 367 367 
367 367 367 367 0 0 0 0 368 
368 368 368 368 369 369 369 369 369 
370 370 370 370 370 371 371 371 371 
371 372 372 372 372 372 0 0 0 
0 0 0 0 373 373 373 373 0 
0 0 0 374 374 374 374 374 374 
0 0 0 0 0 362 362 362 362 
362 363 363 363 363 363 364 364 364 
364 364 365 365 365 365 365 365 0 
0 0 0 0 0 0 0 0 0 
0 0 0 0 0 0 0 0 0 
0 0 0 0 0 366 366 366 366 
366 366 0 0 0 0 0 0 0 
0 0 0 0 0 0 0 367 367 
367 367 367 367 0 0 0 0 0 
368 368 368 368 369 369 369 369 369 
370 370 370 370 370 371 371 371 371 
371 372 372 372 372 372 0 0 0 
0 0 373 0 373 373 373 373 0 
0 0 0 0 374 374 374 374 374 
0 0 0 0 0 362 362 362 362 
362 363 363 363 363 363 364 364 364 
364 364 364 365 365 365 365 0 0 
0 0 0 0 0 0 0 0 0 
0 0 0 0 0 0 0 0 0 
0 0 0 0 0 0 366 366 366 
366 366 0 0 0 0 0 0 0 
0 0 0 0 0 0 0 367 367 
367 367 367 0 0 0 0 0 368 
368 368 368 368 369 369 369 369 369 
370 370 370 370 370 371 371 371 371 
371 372 372 372 372 372 372 0 0 
0 0 373 373 373 373 373 373 0 
0 0 0 374 374 374 374 374 374 
0 0 0 0 0 362 362 362 362 
362 363 363 363 363 363 363 364 364 
364 364 365 365 365 365 365 365 0 
0 0 0 0 0 0 0 0 0 
0 0 0 0 0 0 0 0 0 
0 0 0 0 0 366 366 366 366 
366 382 0 0 0 0 0 0 0 
0 0 0 0 0 0 0 384 367 
367 367 367 367 0 0 0 0 368 
368 368 368 368 369 369 369 369 369 
370 370 370 370 370 370 371 371 371 
371 372 372 372 372 372 0 0 0 
0 0 373 389 373 373 373 373 0 
0 0 0 390 374 374 374 374 374 
375 375 375 0 375 375 362 362 362 
0 376 376 376 376 364 376 377 377 
377 364 378 378 365 378 378 0 0 
0 0 0 0 0 0 0 0 379 
379 379 379 379 380 380 0 380 0 
0 0 381 381 381 382 366 382 0 
382 382 0 0 0 0 383 383 0 
0 383 384 384 384 0 0 367 385 
385 385 385 386 386 0 386 386 0 
0 368 368 0 368 387 387 369 387 
387 0 0 0 370 371 371 371 371 
371 388 372 388 388 388 0 0 0 
0 0 389 389 389 389 389 390 390 
0 390 0 390 374 374 0 374 0 
375 375 375 375 375 375 0 0 0 
0 0 376 376 376 376 376 377 377 
377 377 378 378 378 378 378 378 0 
0 0 0 0 0 0 0 0 0 
379 379 379 379 380 380 380 380 380 
381 381 381 381 381 382 382 382 382 
0 0 0 0 0 0 0 383 383 
383 383 384 384 384 384 384 385 385 
385 385 385 386 386 386 386 386 386 
0 0 0 0 387 387 387 387 387 
387 0 0 0 0 0 0 0 0 
0 388 388 388 388 388 0 0 0 
0 0 0 389 389 389 389 390 390 
390 390 390 390 0 0 0 0 0 
375 375 375 375 375 375 0 0 0 
0 376 376 376 376 376 376 377 377 
377 377 377 378 378 378 378 378 0 
0 0 0 0 0 0 0 0 379 
379 379 379 379 380 380 380 380 380 
381 381 381 381 381 381 382 382 382 
382 382 0 0 0 0 383 383 383 
383 383 384 384 384 384 384 385 385 
385 385 385 385 386 386 386 386 386 
0 0 0 0 387 387 387 387 387 
387 0 0 0 0 0 0 0 0 
0 388 388 388 388 388 0 0 0 
0 0 0 389 389 389 389 389 390 
390 390 390 0 0 0 0 0 0 
375 375 375 375 375 0 0 0 0 
0 0 376 376 376 376 377 377 377 
377 377 377 378 378 378 378 0 0 
0 0 0 0 0 0 0 0 0 
379 379 379 379 380 380 380 380 380 
381 381 381 381 381 382 382 382 382 
382 382 0 0 0 0 383 383 383 
383 383 384 384 384 384 384 385 385 
385 385 385 385 386 386 386 386 386 
0 0 0 0 387 387 387 387 387 
0 0 0 0 0 0 0 0 0 
0 388 388 388 388 388 388 0 0 
0 0 389 389 389 389 389 389 390 
390 390 390 390 0 0 0 0 0 
375 375 375 375 375 375 0 0 0 
0 376 376 376 376 376 392 377 377 
377 377 377 393 378 378 378 378 0 
0 0 0 0 0 0 0 0 379 
379 379 379 379 380 380 380 380 380 
381 381 381 381 381 381 382 382 382 
382 382 0 0 0 0 0 383 383 
383 383 384 384 384 384 384 385 385 
385 385 385 386 386 386 386 386 386 
0 0 0 0 0 387 387 387 387 
0 0 0 0 0 0 0 0 0 
0 388 388 403 388 388 0 0 0 
0 0 389 389 389 389 389 390 390 
390 390 390 390 0 0 0 0 0 
407 391 391 391 375 391 0 0 0 
0 392 392 392 392 392 392 393 393 
377 377 377 378 378 0 0 378 0 
0 0 0 394 394 394 0 394 395 
395 379 379 395 395 380 0 380 0 
396 396 396 396 396 396 0 382 382 
382 397 397 0 397 397 397 383 383 
383 383 398 398 384 398 398 399 399 
399 399 399 399 400 400 400 400 0 
0 0 0 0 0 401 401 401 401 
0 0 0 0 0 402 402 0 402 
402 403 403 403 403 403 404 404 404 
404 404 405 405 405 405 405 406 406 
406 406 406 0 0 407 407 407 407 
407 391 391 391 391 391 0 0 0 
0 392 392 392 392 392 392 393 393 
393 393 393 0 0 0 0 0 0 
0 0 0 394 394 394 394 394 395 
395 395 395 395 395 0 0 0 0 
396 396 396 396 396 396 0 0 0 
0 397 397 397 397 397 397 0 0 
0 0 398 398 398 398 398 399 399 
399 399 399 399 400 400 400 400 400 
0 0 0 0 0 401 401 401 401 
401 0 0 0 0 402 402 402 402 
402 403 403 403 403 403 404 404 404 
404 404 405 405 405 405 405 406 406 
406 406 406 406 407 407 407 407 407 
407 391 391 391 391 0 0 0 0 
0 392 392 392 392 392 393 393 393 
393 393 393 0 0 0 0 0 0 
0 0 0 394 394 394 394 394 395 
395 395 395 395 395 0 0 0 0 
0 396 396 396 396 396 0 0 0 
0 397 397 397 397 397 397 0 0 
0 0 0 398 398 398 398 399 399 
399 399 399 400 400 400 400 400 400 
0 0 0 0 401 401 401 401 401 
401 0 0 0 0 402 402 402 402 
402 403 403 403 403 403 404 404 404 
404 404 405 405 405 405 405 405 406 
406 406 406 407 406 407 407 407 407 
391 391 391 391 391 391 0 0 0 
0 0 392 392 392 392 393 393 393 
393 393 393 0 0 0 0 0 0 
0 0 0 394 394 394 394 394 394 
395 395 395 395 395 0 0 0 0 
396 396 396 396 396 396 0 0 0 
0 0 397 397 397 397 397 0 0 
0 0 398 398 398 398 398 399 399 
399 399 399 400 400 400 400 400 400 
0 0 0 0 401 401 401 401 401 
401 0 0 0 0 402 402 402 402 
402 403 403 403 403 403 404 404 404 
404 404 405 405 405 405 405 406 406 
406 406 406 406 407 407 407 407 407 
391 391 0 391 391 391 0 0 0 
0 0 392 392 392 392 393 393 393 
393 393 393 0 0 0 0 0 0 
0 0 0 0 394 394 394 394 394 
412 395 395 413 395 0 0 0 0 
396 396 396 396 396 396 0 0 0 
0 397 397 397 397 397 0 0 0 
0 0 398 398 398 398 398 418 399 
399 399 399 400 400 400 400 400 0 
0 0 0 0 401 420 401 401 401 
401 0 0 0 0 402 402 402 402 
402 402 0 403 403 403 404 404 404 
404 404 405 405 405 405 405 406 406 
406 406 406 407 407 407 407 407 426 
391 391 391 0 391 408 408 0 0 
408 409 409 409 409 409 410 410 410 
393 410 393 0 0 0 0 0 0 
0 0 0 394 411 394 411 411 412 
412 412 395 412 413 413 413 413 413 
414 414 414 414 414 415 415 415 415 
0 0 397 0 0 0 416 416 416 
0 416 417 398 417 398 398 417 418 
399 418 418 418 0 0 0 0 419 
419 0 419 419 420 420 420 420 420 
421 421 421 421 421 422 422 402 422 
422 422 403 0 403 0 423 423 423 
423 423 424 424 424 405 424 425 425 
425 425 425 426 426 407 426 426 426 
0 0 0 0 0 408 408 408 408 
408 409 409 409 409 409 410 410 410 
410 410 410 0 0 0 0 0 0 
0 0 0 411 411 411 411 411 412 
412 412 412 412 413 413 413 413 413 
414 414 414 414 414 414 415 415 415 
415 415 0 0 0 0 416 416 416 
416 416 417 417 417 417 417 418 418 
418 418 418 418 0 0 0 0 419 
419 419 419 419 420 420 420 420 420 
421 421 421 421 421 421 422 422 422 
422 422 0 0 0 0 423 423 423 
423 423 424 424 424 424 425 425 425 
425 425 425 426 426 426 426 426 426 
0 0 0 0 0 408 408 408 408 
408 408 409 409 409 409 410 410 410 
410 410 410 0 0 0 0 0 0 
0 0 411 411 411 411 411 411 412 
412 412 412 412 413 413 413 413 413 
414 414 414 414 414 415 415 415 415 
415 0 0 0 0 0 416 416 416 
416 416 417 417 417 417 417 417 418 
418 418 418 0 0 0 0 0 419 
419 419 419 419 420 420 420 420 420 
421 421 421 421 421 422 422 422 422 
422 422 0 0 0 0 423 423 423 
423 423 424 424 424 424 424 425 425 
425 425 425 425 426 426 426 426 426 
0 0 0 0 0 408 408 408 408 
408 408 409 409 409 409 410 410 410 
410 410 410 0 0 0 0 0 0 
0 0 0 411 411 411 411 411 412 
412 412 412 412 413 413 413 413 413 
414 414 414 414 414 415 415 415 415 
415 415 0 0 0 0 0 416 416 
416 416 417 417 417 417 417 418 418 
418 418 418 418 0 0 0 0 419 
419 419 419 419 420 420 420 420 420 
421 421 421 421 421 421 422 422 422 
422 422 0 0 0 0 423 423 423 
423 423 424 424 424 424 424 425 425 
425 425 425 426 426 426 426 426 426 
0 0 0 0 0 408 408 408 408 
408 408 0 409 409 409 410 410 410 
410 410 410 0 0 0 0 0 0 
0 0 0 0 411 411 411 411 412 
412 412 412 412 413 413 413 413 413 
414 414 414 414 414 415 415 415 415 
415 0 0 0 0 0 416 416 416 
416 416 417 417 0 417 417 418 418 
418 418 0 0 0 0 0 0 419 
419 419 419 419 420 420 420 420 420 
421 421 421 421 421 421 422 422 422 
422 422 0 0 0 0 423 423 423 
423 423 424 424 424 424 424 425 425 
425 425 425 426 426 426 426 426 426 
427 0 0 0 0 428 428 428 428 
428 428 0 0 409 409 409 429 429 
429 429 0 0 0 0 0 430 0 
430 430 430 411 431 431 411 431 432 
432 432 432 432 412 433 433 433 433 
434 434 434 434 434 415 435 435 435 
435 436 0 436 0 0 436 416 416 
416 0 0 0 417 0 417 437 437 
418 418 0 438 438 438 438 419 0 
419 439 419 439 440 420 440 440 440 
441 441 441 441 441 442 442 422 442 
422 442 0 0 0 0 0 443 443 
443 443 443 424 0 0 424 444 444 
444 444 444 445 445 445 445 445 427 
427 427 0 0 427 428 428 428 428 
428 0 0 0 0 0 429 429 429 
429 429 429 0 0 0 0 430 430 
430 430 430 431 431 431 431 431 431 
432 432 432 432 433 433 433 433 433 
434 434 434 434 434 435 435 435 435 
435 436 436 436 0 436 436 0 0 
0 0 0 0 0 0 0 437 437 
437 437 437 438 438 438 438 438 439 
439 439 439 439 439 440 440 440 440 
441 441 441 441 441 442 442 442 442 
442 0 0 0 0 0 443 443 443 
443 443 443 0 0 0 0 444 444 
444 444 444 444 445 445 445 445 427 
427 427 427 427 427 428 428 428 428 
428 428 0 0 0 0 429 429 429 
429 429 0 0 0 0 0 430 430 
430 430 430 431 431 431 431 431 432 
432 432 432 432 433 433 433 433 433 
434 434 434 434 434 435 435 435 435 
435 435 436 436 436 436 0 0 0 
0 0 0 0 0 0 0 437 437 
437 437 437 438 438 438 438 438 439 
439 439 439 439 440 440 440 440 440 
441 441 441 441 441 442 442 442 442 
0 0 0 0 0 0 443 443 443 
443 443 443 0 0 0 0 444 444 
444 444 444 445 445 445 445 445 445 
427 427 427 427 427 428 428 428 428 
428 0 0 0 0 0 429 429 429 
429 429 0 0 0 0 0 430 430 
430 430 430 431 431 431 431 431 431 
432 432 432 432 432 433 433 433 433 
434 434 434 434 434 435 435 435 435 
435 436 436 436 436 436 436 0 0 
0 0 0 0 0 0 0 437 437 
437 437 437 438 438 438 438 438 439 
439 439 439 439 440 440 440 440 440 
441 441 441 441 441 442 442 442 442 
442 442 0 0 0 0 0 443 443 
443 443 443 0 0 0 0 444 444 
444 444 444 445 445 445 445 445 427 
427 427 427 427 2 428 428 428 428 
428 428 0 0 0 0 429 429 429 
4 429 429 0 0 0 0 0 430 
430 430 430 431 431 431 431 431 432 
432 432 432 432 433 433 433 433 433 
434 434 434 434 434 435 435 435 435 
7 436 436 436 436 436 0 0 0 
0 0 0 0 0 0 0 437 437 
437 437 437 438 438 438 438 438 439 
439 439 439 439 440 440 440 440 440 
441 441 441 441 441 441 442 442 442 
442 442 0 0 0 0 443 0 443 
443 443 0 0 0 0 0 444 444 
444 444 444 445 445 445 445 445 427 
427 1 427 427 427 2 428 428 428 
428 428 0 0 0 0 0 429 429 
4 429 429 0 0 0 0 430 430 
0 430 430 431 431 431 431 431 432 
432 432 0 0 433 433 433 433 433 
434 434 434 434 435 435 435 7 435 
7 436 436 436 436 8 436 0 0 
0 0 0 0 0 0 0 0 437 
437 437 437 10 438 438 438 438 439 
439 439 0 439 440 440 440 440 440 
441 12 441 441 441 442 442 442 442 
442 442 0 0 0 0 0 443 443 
443 443 15 0 0 0 0 0 0 
0 444 444 0 445 445 445 445 427 

CellClock 1 15876 double
0.8438937068 0.8438937068 0.8438937068 0.8438937068 0.8438937068 5.3247795105 5.3247795105 5.3247795105 5.3247795105 
5.3247795105 4.7993636131 4.7993636131 4.7993636131 4.7993636131 4.7993636131 0 1.6025134325 1.6025134325 
1.6025134325 1.6025134325 0 0 0 0 0 0 0 
0 0 0 3.1129028797 3.1129028797 3.1129028797 3.1129028797 3.1129028797 3.1129028797 
0 0 0 0 1.0357254744 2.8241779804 2.8241779804 2.8241779804 2.8241779804 
4.5861058235 0 0 0 0 4.0943927765 4.0943927765 4.0943927765 4.0943927765 
4.0943927765 4.9558782578 4.9558782578 4.9558782578 4.9558782578 4.9558782578 0.58952593803 0.58952593803 0.58952593803 
0.58952593803 0.58952593803 0 0 0 0 0 0.17778435349 0.17778435349 
0.17778435349 0.17778435349 0.17778435349 0.17778435349 5.2511906624 5.2511906624 5.2511906624 5.2511906624 5.2511906624 
0 0 0 0 0 0 0 0 0 
2.7191026211 2.7191026211 2.7191026211 2.7191026211 2.7191026211 4.7894873619 4.7894873619 4.7894873619 4.7894873619 
0.87380689383 4.7894873619 0 0 0 0 0 0.013454263099 0.013454263099 
0.013454263099 0.013454263099 2.7986536026 2.7986536026 2.7986536026 2.7986536026 2.7986536026 5.2899627686 0 
0 0 0 0 4.5334796906 4.5334796906 4.5334796906 4.5334796906 4.7611365318 
0.8438937068 0.8438937068 0.8438937068 0.8438937068 0.8438937068 5.3247795105 5.3247795105 5.3247795105 5.3247795105 
5.3247795105 4.7993636131 4.7993636131 4.7993636131 4.7993636131 4.7993636131 1.6025134325 1.6025134325 1.6025134325 
1.6025134325 1.6025134325 0 0 0 0 0 0 0 
0 0 0 3.1129028797 3.1129028797 3.1129028797 3.1129028797 3.1129028797 3.1129028797 
0 0 0 0 2.8241779804 2.8241779804 2.8241779804 2.8241779804 2.8241779804 
0 0 0 0 0 4.0943927765 4.0943927765 4.0943927765 4.0943927765 
4.0943927765 4.9558782578 4.9558782578 4.9558782578 4.9558782578 4.9558782578 0.58952593803 0.58952593803 0.58952593803 
0.58952593803 0.58952593803 0 0 0 0 0 0.17778435349 0.17778435349 
0.17778435349 0.17778435349 0.17778435349 5.2511906624 5.2511906624 5.2511906624 5.2511906624 5.2511906624 5.2511906624 
0 0 0 0 0 0 0 0 0 
2.7191026211 2.7191026211 2.7191026211 2.7191026211 2.7191026211 4.7894873619 4.7894873619 4.7894873619 4.7894873619 
4.7894873619 4.7894873619 0 0 0 0 0.013454263099 0.013454263099 0.013454263099 
0.013454263099 0.013454263099 0.013454263099 2.7986536026 2.7986536026 2.7986536026 2.7986536026 2.7986536026 0 
0 0 0 4.5334796906 4.5334796906 4.5334796906 4.5334796906 4.5334796906 4.5334796906 
0.8438937068 0.8438937068 0.8438937068 0.8438937068 0.8438937068 5.3247795105 5.3247795105 5.3247795105 5.3247795105 
5.3247795105 4.7993636131 4.7993636131 4.7993636131 4.7993636131 4.7993636131 1.6025134325 1.6025134325 1.6025134325 
1.6025134325 1.6025134325 1.6025134325 0 0 0 0 0 0 
0 0 0 0 3.1129028797 3.1129028797 3.1129028797 3.1129028797 3.1129028797 
0 0 0 0 0 2.8241779804 2.8241779804 2.8241779804 2.8241779804 
2.8241779804 0 0 0 0 0 4.0943927765 4.0943927765 4.0943927765 
4.0943927765 4.9558782578 4.9558782578 4.9558782578 4.9558782578 4.9558782578 0.58952593803 0.58952593803 0.58952593803 
0.58952593803 0.58952593803 0.58952593803 0 0 0 0 0.17778435349 0.17778435349 
0.17778435349 0.17778435349 0.17778435349 5.2511906624 5.2511906624 5.2511906624 5.2511906624 5.2511906624 0 
0 0 0 0 0 0 0 0 0 
2.7191026211 2.7191026211 2.7191026211 2.7191026211 2.7191026211 4.7894873619 4.7894873619 4.7894873619 4.7894873619 
4.7894873619 0 0 0 0 0 0.013454263099 0.013454263099 0.013454263099 
0.013454263099 0.013454263099 0.013454263099 2.7986536026 2.7986536026 2.7986536026 2.7986536026 2.7986536026 0 
0 0 0 4.5334796906 4.5334796906 4.5334796906 4.5334796906 4.5334796906 4.5334796906 
0.8438937068 0.8438937068 0.8438937068 0.8438937068 0.8438937068 5.3247795105 5.3247795105 5.3247795105 5.3247795105 
5.3247795105 4.7993636131 4.7993636131 4.7993636131 4.7993636131 4.7993636131 1.6025134325 1.6025134325 1.6025134325 
1.6025134325 1.6025134325 1.6025134325 0 0 0 0 0 0 
0 0 0 3.1129028797 3.1129028797 3.1129028797 3.1129028797 3.1129028797 3.1129028797 
0 0 0 0 2.8241779804 2.8241779804 2.8241779804 2.8241779804 2.8241779804 
2.8241779804 0 0 0 0 0 4.0943927765 4.0943927765 4.0943927765 
4.0943927765 4.9558782578 4.9558782578 4.9558782578 4.9558782578 4.9558782578 4.9558782578 0.58952593803 0.58952593803 
0.58952593803 0.58952593803 0.58952593803 0 0 0 0 0 0.17778435349 
0.17778435349 0.17778435349 0.17778435349 0.17778435349 5.2511906624 5.2511906624 5.2511906624 5.2511906624 5.2511906624 
0 0 0 0 0 0 0 0 0 
2.7191026211 2.7191026211 2.7191026211 2.7191026211 2.7191026211 2.7191026211 4.7894873619 4.7894873619 4.7894873619 
4.7894873619 4.7894873619 0 0 0 0 0.013454263099 0.013454263099 0.013454263099 
0.013454263099 0.013454263099 2.7986536026 2.7986536026 2.7986536026 2.7986536026 2.7986536026 2.7986536026 0 
0 0 0 0 4.5334796906 2.8879065514 4.5334796906 4.5334796906 4.5334796906 
0.8438937068 0.8438937068 0.8438937068 0.8438937068 0.8438937068 0.8438937068 5.3247795105 5.3247795105 5.3247795105 
5.3247795105 4.7993636131 4.7993636131 4.7993636131 4.7993636131 4.7993636131 1.6025134325 0.19208468497 0.19208468497 
1.6025134325 1.6025134325 0 0 0 0 0 0 0 
0 0 0 3.4019618034 3.1129028797 3.1129028797 3.1129028797 3.1129028797 3.1129028797 
0 0 0 0 2.8241779804 2.8241779804 2.8241779804 2.8241779804 2.8241779804 
2.3949351311 0 0 0 0 4.0943927765 4.0943927765 4.0943927765 4.0943927765 
4.0943927765 4.9558782578 4.9558782578 4.9558782578 2.6521601677 4.9558782578 0.18266889453 0.58952593803 0.58952593803 
0.58952593803 0.58952593803 0.58952593803 0 0 0 0 2.7514364719 0.17778435349 
0.17778435349 0.17778435349 0.17778435349 5.2511906624 5.2511906624 5.2511906624 5.2511906624 5.2511906624 5.2511906624 
0 0 0 0 0 0 0 0 0 
2.7191026211 2.7191026211 2.7191026211 2.7191026211 2.7191026211 4.7894873619 4.7894873619 4.7894873619 4.7894873619 
4.7894873619 4.7894873619 0 0 0 0 0 0.013454263099 0.013454263099 
0.013454263099 0.013454263099 0.013454263099 2.7986536026 2.7986536026 2.7986536026 2.7986536026 2.7986536026 0 
0 0 0 4.5334796906 2.8879065514 4.5334796906 4.5334796906 4.5334796906 1.437096715 
1.437096715 1.437096715 1.437096715 0.8438937068 1.437096715 5.9394478798 5.9394478798 5.9394478798 5.9394478798 
4.7993636131 5.6639060974 5.6639060974 5.6639060974 5.6639060974 5.6639060974 0.19208468497 0.19208468497 0.19208468497 
0.19208468497 0.19208468497 0.15963970125 0.15963970125 0.15963970125 0.15963970125 0 0.15963970125 0 
0 0 0 0 3.4019618034 3.4019618034 3.4019618034 3.4019618034 5.9007191658 
5.9007191658 0 0 5.9007191658 5.9007191658 2.8241779804 2.8241779804 0 2.8241779804 
0 2.3949351311 0 2.3949351311 0 1.3609937429 1.3609937429 4.0943927765 1.3609937429 
1.3609937429 2.6521601677 2.6521601677 2.6521601677 2.6521601677 2.6521601677 0.18266889453 0.18266889453 0.18266889453 
0.18266889453 0.18266889453 1.3929238319 1.3929238319 1.3929238319 1.3929238319 1.3929238319 2.7514364719 2.7514364719 
0.17778435349 2.7514364719 2.7514364719 3.1156058311 3.1156058311 3.1156058311 3.1156058311 3.1156058311 3.1156058311 
0 0 0 0 1.465138793 1.465138793 1.465138793 0 0 
1.465138793 2.7191026211 2.7191026211 0 2.7191026211 4.7894873619 4.7894873619 4.7894873619 0 
0 0 1.4504226446 0 1.4504226446 1.4504226446 1.4504226446 0.013454263099 1.3745539188 
1.3745539188 1.3745539188 0.013454263099 0.013454263099 2.7986536026 2.7986536026 2.7986536026 2.8879065514 2.8879065514 
2.8879065514 2.8879065514 0 2.8879065514 4.5334796906 4.5334796906 0 4.5334796906 4.5334796906 
1.437096715 1.437096715 1.437096715 1.437096715 1.437096715 5.9394478798 5.9394478798 5.9394478798 5.9394478798 
5.6639060974 5.6639060974 5.6639060974 5.6639060974 5.6639060974 5.6639060974 0.19208468497 0.19208468497 0.19208468497 
0.19208468497 0.19208468497 0.15963970125 0.15963970125 0.15963970125 0.15963970125 0.15963970125 0.15963970125 0 
0 0 0 3.4019618034 3.4019618034 3.4019618034 3.4019618034 3.4019618034 5.9007191658 
5.9007191658 5.9007191658 5.9007191658 5.9007191658 5.9007191658 0 0 0 0 
2.3949351311 2.3949351311 2.3949351311 2.3949351311 2.3949351311 1.3609937429 1.3609937429 1.3609937429 1.3609937429 
1.3609937429 1.3609937429 2.6521601677 2.6521601677 2.6521601677 2.6521601677 0.18266889453 0.18266889453 0.18266889453 
0.18266889453 0.18266889453 1.3929238319 1.3929238319 1.3929238319 1.3929238319 1.3929238319 2.7514364719 2.7514364719 
2.7514364719 2.7514364719 2.7514364719 3.1156058311 3.1156058311 3.1156058311 3.1156058311 3.1156058311 3.1156058311 
0 0 0 0 1.465138793 1.465138793 1.465138793 1.465138793 1.465138793 
1.465138793 0 0 0 0 0 0 0 0 
0 1.4504226446 1.4504226446 1.4504226446 1.4504226446 1.4504226446 1.3745539188 1.3745539188 1.3745539188 
1.3745539188 1.3745539188 1.3745539188 0 0 0 0 0 2.8879065514 
2.8879065514 2.8879065514 2.8879065514 0 0 0 0 0 0 
1.437096715 1.437096715 1.437096715 1.437096715 1.437096715 5.9394478798 5.9394478798 5.9394478798 5.9394478798 
5.9394478798 5.6639060974 5.6639060974 5.6639060974 5.6639060974 5.6639060974 0.19208468497 0.19208468497 0.19208468497 
0.19208468497 0.19208468497 0.15963970125 0.15963970125 0.15963970125 0.15963970125 0.15963970125 0.15963970125 0 
0 0 0 0 3.4019618034 3.4019618034 3.4019618034 3.4019618034 5.9007191658 
5.9007191658 5.9007191658 5.9007191658 5.9007191658 5.9007191658 0 0 0 0 
2.3949351311 2.3949351311 2.3949351311 2.3949351311 2.3949351311 1.3609937429 1.3609937429 1.3609937429 1.3609937429 
1.3609937429 2.6521601677 2.6521601677 2.6521601677 2.6521601677 2.6521601677 0.18266889453 0.18266889453 0.18266889453 
0.18266889453 0.18266889453 1.3929238319 1.3929238319 1.3929238319 1.3929238319 1.3929238319 2.7514364719 2.7514364719 
2.7514364719 2.7514364719 2.7514364719 3.1156058311 3.1156058311 3.1156058311 3.1156058311 3.1156058311 3.1156058311 
0 0 0 0 1.465138793 1.465138793 1.465138793 1.465138793 1.465138793 
0 0 0 0 0 0 0 0 0 
0 1.4504226446 1.4504226446 1.4504226446 1.4504226446 1.4504226446 1.3745539188 1.3745539188 1.3745539188 
1.3745539188 1.3745539188 1.3745539188 0 0 0 0 2.8879065514 2.8879065514 
2.8879065514 2.8879065514 2.8879065514 0 0 0 0 0 0 
1.437096715 1.437096715 1.437096715 1.437096715 1.437096715 5.9394478798 5.9394478798 5.9394478798 5.9394478798 
5.9394478798 5.6639060974 5.6639060974 5.6639060974 5.6639060974 5.6639060974 0.19208468497 0.19208468497 0.19208468497 
0.19208468497 0.19208468497 0.19208468497 0.15963970125 0.15963970125 0.15963970125 0.15963970125 0.15963970125 0 
0 0 0 0 3.4019618034 3.4019618034 3.4019618034 3.4019618034 5.9007191658 
5.9007191658 5.9007191658 5.9007191658 5.9007191658 5.9007191658 0 0 0 2.3949351311 
2.3949351311 2.3949351311 2.3949351311 2.3949351311 2.3949351311 1.3609937429 1.3609937429 1.3609937429 1.3609937429 
1.3609937429 2.6521601677 2.6521601677 2.6521601677 2.6521601677 2.6521601677 0.18266889453 0.18266889453 0.18266889453 
0.18266889453 0.18266889453 1.3929238319 1.3929238319 1.3929238319 1.3929238319 1.3929238319 2.7514364719 2.7514364719 
2.7514364719 2.7514364719 2.7514364719 3.1156058311 3.1156058311 3.1156058311 3.1156058311 3.1156058311 0 
0 0 0 0 1.465138793 1.465138793 1.465138793 1.465138793 1.465138793 
1.465138793 0 0 0 0 0 0 0 0 
0 1.4504226446 1.4504226446 1.4504226446 1.4504226446 1.4504226446 1.3745539188 1.3745539188 1.3745539188 
1.3745539188 1.3745539188 0 0 0 0 0 2.8879065514 2.8879065514 
2.8879065514 2.8879065514 2.8879065514 0 0 0 0 0 0 
1.437096715 1.437096715 1.437096715 1.437096715 1.437096715 5.9394478798 5.9394478798 5.9394478798 5.9394478798 
5.9394478798 5.9394478798 5.6639060974 5.6639060974 5.6639060974 5.6639060974 5.6639060974 0.19208468497 0.19208468497 
0.19208468497 0.19208468497 5.2630033493 0.15963970125 0.15963970125 0.15963970125 0.15963970125 0.15963970125 0 
0 0 0 3.4019618034 3.4019618034 3.4019618034 3.4019618034 3.4019618034 5.9007191658 
5.9007191658 5.9007191658 5.9007191658 5.9007191658 5.9007191658 0 0 0 0 
2.3949351311 2.3949351311 2.3949351311 2.3949351311 2.3949351311 1.3609937429 1.3609937429 1.3609937429 1.3609937429 
1.3609937429 2.6521601677 2.6521601677 2.6521601677 2.6521601677 2.6521601677 0.18266889453 0.18266889453 0.18266889453 
0.18266889453 0.18266889453 1.3929238319 1.3929238319 1.3929238319 1.3929238319 1.3929238319 2.7514364719 2.7514364719 
2.7514364719 2.7514364719 2.7514364719 2.7514364719 3.1156058311 3.1156058311 3.1156058311 3.1156058311 4.4682431221 
0 0 0 0 1.465138793 1.465138793 1.465138793 1.465138793 1.465138793 
0 0 0 0 0 0 0 0 0 
0 0 1.4504226446 1.4504226446 1.4504226446 1.4504226446 1.4504226446 1.3745539188 1.3745539188 
1.3745539188 1.3745539188 1.3745539188 0 0 0 0 2.8879065514 2.8879065514 
2.8879065514 2.8879065514 0 0 0 0 0 0 0 
1.437096715 1.8205404282 1.437096715 1.437096715 1.8205404282 1.8205404282 5.9394478798 5.9394478798 0 
5.9394478798 0.13466128707 0.13466128707 0.13466128707 0.13466128707 0.13466128707 5.2630033493 5.2630033493 5.2630033493 
5.2630033493 5.2630033493 5.2630033493 5.2630033493 0 0.15963970125 0.15963970125 3.49619174 0 
3.49619174 3.49619174 3.49619174 3.4019618034 3.4019618034 0 3.4019618034 3.4019618034 4.0356988907 
4.0356988907 4.0356988907 4.0356988907 4.0356988907 1.1679074764 1.1679074764 0 0 1.1679074764 
6.2368412018 2.3949351311 6.2368412018 6.2368412018 6.2368412018 6.2368412018 0 1.3609937429 0 
1.3609937429 5.4032826424 5.4032826424 5.4032826424 5.4032826424 5.4032826424 0.75949031115 0.75949031115 0.75949031115 
0.75949031115 0.75949031115 2.0904648304 2.0904648304 2.0904648304 2.0904648304 2.0904648304 4.5328025818 4.5328025818 
4.5328025818 4.5328025818 4.5328025818 4.4682431221 2.7514364719 4.4682431221 4.4682431221 4.4682431221 5.8836045265 
0 5.8836045265 5.8836045265 5.8836045265 2.6520652771 2.6520652771 2.6520652771 2.6520652771 2.6520652771 
2.6520652771 0 0 0 0 0 5.2147874832 5.2147874832 5.2147874832 
5.2147874832 4.211417675 4.211417675 4.211417675 4.211417675 4.211417675 0 0 1.3745539188 
0 1.9061726332 1.9061726332 1.9061726332 1.9061726332 1.9061726332 1.9061726332 2.8879065514 3.6918005943 
3.6918005943 3.6918005943 3.6918005943 0 5.5446977615 5.5446977615 5.5446977615 5.5446977615 5.5446977615 
1.8205404282 1.8205404282 1.8205404282 1.8205404282 1.8205404282 1.8205404282 0 0 0 
0 0.13466128707 0.13466128707 0.13466128707 0.13466128707 0.13466128707 5.2630033493 5.2630033493 5.2630033493 
5.2630033493 5.2630033493 5.2630033493 0 0 0 0 3.49619174 3.49619174 
3.49619174 3.49619174 3.49619174 3.49619174 0 0 0 0 0 
4.0356988907 4.0356988907 4.0356988907 4.0356988907 1.1679074764 1.1679074764 1.1679074764 1.1679074764 1.1679074764 
6.2368412018 6.2368412018 6.2368412018 6.2368412018 6.2368412018 0 0 0 0 
0 5.4032826424 5.4032826424 5.4032826424 5.4032826424 5.4032826424 0.75949031115 0.75949031115 0.75949031115 
0.75949031115 0.75949031115 2.0904648304 2.0904648304 2.0904648304 2.0904648304 2.0904648304 4.5328025818 4.5328025818 
4.5328025818 4.5328025818 4.5328025818 4.4682431221 4.4682431221 4.4682431221 4.4682431221 4.4682431221 4.4682431221 
5.8836045265 5.8836045265 5.8836045265 5.8836045265 5.8836045265 2.6520652771 2.6520652771 2.6520652771 2.6520652771 
2.6520652771 0 0 0 0 5.2147874832 5.2147874832 5.2147874832 5.2147874832 
5.2147874832 4.211417675 4.211417675 4.211417675 4.211417675 4.211417675 4.211417675 0 0 
0 0 1.9061726332 1.9061726332 1.9061726332 1.9061726332 1.9061726332 1.9061726332 3.6918005943 
3.6918005943 3.6918005943 3.6918005943 5.5446977615 5.5446977615 5.5446977615 5.5446977615 5.5446977615 5.5446977615 
1.8205404282 1.8205404282 1.8205404282 1.8205404282 1.8205404282 1.8205404282 0 0 0 
0 0.13466128707 0.13466128707 0.13466128707 0.13466128707 0.13466128707 0.13466128707 5.2630033493 5.2630033493 
5.2630033493 0 5.2630033493 0 0 0 0 3.49619174 0 
3.49619174 3.49619174 3.49619174 3.49619174 0 0 0 0 0 
4.0356988907 4.0356988907 4.0356988907 4.0356988907 1.1679074764 1.1679074764 1.1679074764 1.1679074764 1.1679074764 
6.2368412018 6.2368412018 6.2368412018 6.2368412018 6.2368412018 6.2368412018 0 0 0 
0 5.4032826424 5.4032826424 5.4032826424 5.4032826424 5.4032826424 0.75949031115 0.75949031115 0.75949031115 
0.75949031115 0.75949031115 2.0904648304 2.0904648304 2.0904648304 2.0904648304 2.0904648304 4.5328025818 4.5328025818 
4.5328025818 4.5328025818 4.5328025818 4.4682431221 4.4682431221 4.4682431221 4.4682431221 4.4682431221 4.4682431221 
5.8836045265 5.8836045265 5.8836045265 5.8836045265 2.6520652771 2.6520652771 2.6520652771 2.6520652771 2.6520652771 
2.6520652771 0 0 0 0 5.2147874832 5.2147874832 5.2147874832 5.2147874832 
5.2147874832 4.211417675 4.211417675 4.211417675 4.211417675 4.211417675 4.211417675 0 0 
0 0 1.9061726332 1.9061726332 1.9061726332 1.9061726332 1.9061726332 3.6918005943 3.6918005943 
3.6918005943 3.6918005943 3.6918005943 3.6918005943 5.5446977615 5.5446977615 5.5446977615 5.5446977615 5.5446977615 
1.8205404282 1.8205404282 1.8205404282 1.8205404282 1.8205404282 1.8205404282 0 0 0 
0 0.13466128707 0.13466128707 0.13466128707 0.13466128707 0.13466128707 5.2630033493 5.2630033493 5.2630033493 
5.2630033493 5.2630033493 0 0 0 0 0 0 3.49619174 
3.49619174 3.49619174 3.49619174 3.49619174 0 0 0 0 0 
4.0356988907 4.0356988907 4.0356988907 4.0356988907 1.1679074764 1.1679074764 1.1679074764 1.1679074764 1.1679074764 
6.2368412018 6.2368412018 6.2368412018 6.2368412018 6.2368412018 6.2368412018 0 0 0 
0 5.4032826424 5.4032826424 5.4032826424 5.4032826424 5.4032826424 0.75949031115 0.75949031115 0.75949031115 
0.75949031115 0.75949031115 2.0904648304 2.0904648304 2.0904648304 2.0904648304 2.0904648304 4.5328025818 4.5328025818 
4.5328025818 4.5328025818 4.5328025818 4.4682431221 4.4682431221 4.4682431221 4.4682431221 4.4682431221 5.8836045265 
5.8836045265 5.8836045265 5.8836045265 5.8836045265 2.6520652771 2.6520652771 2.6520652771 2.6520652771 2.6520652771 
0 0 0 0 0 5.2147874832 5.2147874832 5.2147874832 5.2147874832 
5.2147874832 5.2147874832 4.211417675 4.211417675 4.211417675 4.211417675 4.211417675 0 0 
0 0 1.9061726332 1.9061726332 1.9061726332 1.9061726332 1.9061726332 3.6918005943 3.6918005943 
3.6918005943 3.6918005943 3.6918005943 3.6918005943 3.6918005943 5.5446977615 5.5446977615 5.5446977615 5.5446977615 
1.8205404282 1.8205404282 1.8205404282 1.8205404282 1.8205404282 0 0 0 0 
0 0 0.13466128707 0.13466128707 0.13466128707 0.13466128707 3.700979948 5.2630033493 5.2630033493 
5.2630033493 5.2630033493 5.2630033493 0 0 0 0 3.49619174 3.49619174 
3.49619174 3.49619174 1.5255112648 3.49619174 0 0 0 0 4.0356988907 
4.0356988907 4.0356988907 4.0356988907 4.0356988907 1.1679074764 1.1679074764 1.1679074764 1.1679074764 1.1679074764 
1.1679074764 6.2368412018 6.2368412018 6.2368412018 6.2368412018 0 0 0 0 
0 5.4032826424 5.4032826424 5.4032826424 5.4032826424 5.4032826424 0.75949031115 0.75949031115 0.75949031115 
0.75949031115 4.4170436859 2.0904648304 2.0904648304 2.0904648304 2.0904648304 2.0904648304 4.5328025818 4.5328025818 
4.5328025818 4.5328025818 4.5328025818 4.4682431221 4.4682431221 4.4682431221 4.4682431221 4.4682431221 5.8836045265 
5.8836045265 0 5.8836045265 5.8836045265 5.8836045265 2.6520652771 2.6520652771 2.6520652771 2.6520652771 
0 0 0 0 0 5.2147874832 5.2147874832 5.2147874832 5.2147874832 
5.2147874832 2.471200943 2.471200943 4.211417675 4.211417675 4.211417675 4.211417675 0 0 
0 0 0 1.9061726332 1.9061726332 1.9061726332 1.9061726332 3.6918005943 0.2732026577 
3.6918005943 3.6918005943 3.6918005943 3.6918005943 5.5446977615 5.5446977615 5.5446977615 5.5446977615 5.5446977615 
1.8205404282 1.8205404282 1.8205404282 0 1.8205404282 5.3168363571 5.3168363571 0 0 
0.13466128707 3.1750862598 3.1750862598 3.1750862598 3.1750862598 3.1750862598 3.700979948 3.700979948 3.700979948 
3.700979948 3.700979948 0.21661707759 0.21661707759 0.21661707759 0.21661707759 0.21661707759 0.21661707759 3.49619174 
3.49619174 3.49619174 3.49619174 1.5255112648 1.5255112648 1.5255112648 1.5255112648 1.5255112648 4.0356988907 
4.0356988907 4.0356988907 5.010383606 5.010383606 5.010383606 1.1679074764 1.1679074764 0 1.1679074764 
2.6026647091 2.6026647091 2.6026647091 2.6026647091 2.6026647091 1.0876049995 1.0876049995 1.0876049995 0 
1.0876049995 3.4483060837 3.4483060837 3.4483060837 3.4483060837 0.75949031115 0.75949031115 4.4170436859 4.4170436859 
4.4170436859 4.4170436859 4.2379050255 4.2379050255 4.2379050255 4.2379050255 4.2379050255 2.3548123837 2.3548123837 
4.5328025818 2.3548123837 2.3548123837 2.3548123837 4.4682431221 2.758354187 2.758354187 2.758354187 5.8836045265 
0 5.8836045265 0 5.8836045265 3.1948237419 3.1948237419 3.1948237419 3.1948237419 3.1948237419 
4.8907203674 0 4.8907203674 4.8907203674 4.8907203674 3.2733471394 3.2733471394 3.2733471394 3.2733471394 
3.2733471394 2.471200943 2.471200943 2.471200943 2.471200943 2.471200943 3.0769376755 3.0769376755 3.0769376755 
0 3.0769376755 0.18619170785 0.18619170785 0.18619170785 0.18619170785 0.18619170785 0.2732026577 0.2732026577 
0.2732026577 0.2732026577 0.2732026577 0.2732026577 4.4197211266 4.4197211266 4.4197211266 4.4197211266 4.4197211266 
0 0 0 0 0 5.3168363571 5.3168363571 5.3168363571 5.3168363571 
5.3168363571 3.1750862598 3.1750862598 3.1750862598 3.1750862598 3.1750862598 3.700979948 3.700979948 3.700979948 
3.700979948 3.700979948 0.21661707759 0.21661707759 0.21661707759 0.21661707759 0.21661707759 0 0 
0 0 0 1.5255112648 1.5255112648 1.5255112648 1.5255112648 1.5255112648 5.010383606 
5.010383606 5.010383606 5.010383606 5.010383606 0 0 0 0 0 
2.6026647091 2.6026647091 2.6026647091 2.6026647091 2.6026647091 1.0876049995 1.0876049995 1.0876049995 1.0876049995 
1.0876049995 3.4483060837 3.4483060837 3.4483060837 3.4483060837 3.4483060837 4.4170436859 4.4170436859 4.4170436859 
4.4170436859 4.4170436859 4.2379050255 4.2379050255 4.2379050255 4.2379050255 4.2379050255 2.3548123837 2.3548123837 
2.3548123837 2.3548123837 2.3548123837 2.3548123837 2.758354187 2.758354187 2.758354187 2.758354187 2.758354187 
0 0 0 0 3.1948237419 3.1948237419 3.1948237419 3.1948237419 3.1948237419 
4.8907203674 4.8907203674 4.8907203674 4.8907203674 4.8907203674 3.2733471394 3.2733471394 3.2733471394 3.2733471394 
3.2733471394 2.471200943 2.471200943 2.471200943 2.471200943 2.471200943 3.0769376755 3.0769376755 3.0769376755 
3.0769376755 3.0769376755 3.0769376755 0.18619170785 0.18619170785 0.18619170785 0.18619170785 0.2732026577 0.2732026577 
0.2732026577 0.2732026577 0.2732026577 0.2732026577 4.4197211266 4.4197211266 4.4197211266 4.4197211266 4.4197211266 
0 0 0 0 0 0 5.3168363571 5.3168363571 5.3168363571 
5.3168363571 3.1750862598 3.1750862598 3.1750862598 3.1750862598 3.1750862598 3.700979948 3.700979948 3.700979948 
3.700979948 3.700979948 0.21661707759 0.21661707759 0.21661707759 0.21661707759 0.21661707759 0.21661707759 0 
0 0 0 1.5255112648 1.5255112648 1.5255112648 1.5255112648 1.5255112648 5.010383606 
5.010383606 5.010383606 5.010383606 5.010383606 5.010383606 0 0 0 0 
2.6026647091 2.6026647091 2.6026647091 2.6026647091 2.6026647091 1.0876049995 1.0876049995 1.0876049995 1.0876049995 
1.0876049995 3.4483060837 3.4483060837 3.4483060837 3.4483060837 3.4483060837 4.4170436859 4.4170436859 4.4170436859 
4.4170436859 4.4170436859 4.2379050255 4.2379050255 4.2379050255 4.2379050255 4.2379050255 2.3548123837 2.3548123837 
2.3548123837 2.3548123837 2.3548123837 2.758354187 2.758354187 2.758354187 2.758354187 2.758354187 0 
0 0 0 0 3.1948237419 3.1948237419 3.1948237419 3.1948237419 3.1948237419 
4.8907203674 4.8907203674 4.8907203674 4.8907203674 4.8907203674 3.2733471394 3.2733471394 3.2733471394 3.2733471394 
3.2733471394 2.471200943 2.471200943 2.471200943 2.471200943 2.471200943 3.0769376755 3.0769376755 3.0769376755 
3.0769376755 3.0769376755 3.0769376755 0.18619170785 0.18619170785 0.18619170785 0.18619170785 0.18619170785 0.2732026577 
0.2732026577 0.2732026577 0.2732026577 0.2732026577 4.4197211266 4.4197211266 4.4197211266 4.4197211266 0 
0 0 0 0 0 0 5.3168363571 5.3168363571 5.3168363571 
5.3168363571 5.3168363571 3.1750862598 3.1750862598 3.1750862598 3.1750862598 3.1750862598 3.700979948 3.700979948 
3.700979948 3.700979948 0.21661707759 0.21661707759 0.21661707759 0.21661707759 0.21661707759 0 0 
0 0 0 1.5255112648 1.5255112648 1.5255112648 1.5255112648 5.010383606 5.010383606 
5.010383606 5.010383606 5.010383606 5.010383606 5.010383606 0 0 0 0 
2.6026647091 2.6026647091 2.6026647091 2.6026647091 2.6026647091 1.0876049995 1.0876049995 1.0876049995 1.0876049995 
1.0876049995 3.4483060837 3.4483060837 3.4483060837 3.4483060837 3.4483060837 4.4170436859 4.4170436859 4.4170436859 
4.4170436859 4.4170436859 4.2379050255 4.2379050255 4.2379050255 4.2379050255 4.2379050255 2.3548123837 2.3548123837 
2.3548123837 2.3548123837 2.3548123837 2.758354187 2.758354187 2.758354187 2.758354187 0 2.758354187 
0 0 0 0 3.1948237419 3.1948237419 3.1948237419 3.1948237419 3.1948237419 
4.8907203674 4.8907203674 4.8907203674 4.8907203674 4.8907203674 3.2733471394 3.2733471394 3.2733471394 3.2733471394 
3.2733471394 2.471200943 2.471200943 2.471200943 2.471200943 2.471200943 3.0769376755 3.0769376755 3.0769376755 
3.0769376755 3.0769376755 0.18619170785 0.18619170785 0.18619170785 0.18619170785 0.18619170785 0.2732026577 0.2732026577 
0.2732026577 0.2732026577 0.2732026577 4.4197211266 4.4197211266 4.4197211266 4.4197211266 4.4197211266 4.4197211266 
0 0 0 0 0 5.3168363571 5.3168363571 5.3168363571 5.3168363571 
5.3168363571 3.1750862598 3.1750862598 3.1750862598 3.1750862598 3.1750862598 3.700979948 3.700979948 3.700979948 
3.700979948 0 3.700979948 0.21661707759 0.21661707759 0.21661707759 0 0 0 
0 0 0 1.5255112648 1.5255112648 1.5255112648 1.5255112648 1.5255112648 5.010383606 
5.010383606 5.010383606 5.010383606 5.010383606 0 0 0 0 0 
2.6026647091 0 2.6026647091 2.6026647091 2.6026647091 1.0876049995 1.0876049995 1.0876049995 1.0876049995 
3.4483060837 3.4483060837 3.4483060837 3.4483060837 3.4483060837 3.4483060837 4.4170436859 4.4170436859 4.4170436859 
4.4170436859 4.4170436859 4.2379050255 4.2379050255 4.2379050255 4.2379050255 4.2379050255 2.3548123837 2.3548123837 
2.3548123837 2.3548123837 2.3548123837 2.758354187 2.758354187 2.758354187 0 2.758354187 2.758354187 
0 0 0 0 3.1948237419 3.1948237419 3.1948237419 3.1948237419 3.1948237419 
4.8907203674 4.8907203674 4.8907203674 4.8907203674 4.8907203674 3.2733471394 3.2733471394 3.2733471394 3.2733471394 
3.2733471394 2.471200943 2.471200943 2.471200943 2.471200943 2.471200943 3.0769376755 3.0769376755 3.0769376755 
3.0769376755 3.0769376755 0.18619170785 0.18619170785 0.18619170785 0.18619170785 0.18619170785 0.2732026577 0.2732026577 
0.2732026577 0.2732026577 0.2732026577 4.4197211266 4.4197211266 4.4197211266 4.4197211266 4.4197211266 4.4197211266 
6.1770758629 0 0 0 6.1770758629 6.1770758629 5.3168363571 5.3168363571 5.3168363571 
5.3168363571 3.7273368835 3.7273368835 3.7273368835 3.7273368835 3.7273368835 3.7273368835 0 3.700979948 
3.700979948 0 0 0.21661707759 0 0.21661707759 0.21661707759 0 0 
0 0 0 1.5255112648 1.5255112648 2.4729044437 2.4729044437 2.4729044437 1.0703006983 
1.0703006983 1.0703006983 5.010383606 1.0703006983 0 0 0 0 0 
2.6026647091 2.6026647091 0 2.6026647091 0 1.0876049995 1.0876049995 1.0876049995 1.0876049995 
0 0 0 0 3.4483060837 4.4170436859 3.1559154987 3.1559154987 4.4170436859 
3.1559154987 3.1559154987 6.1701512337 6.1701512337 6.1701512337 6.1701512337 4.2379050255 4.8411588669 4.8411588669 
4.8411588669 4.8411588669 4.8411588669 4.8411588669 2.758354187 2.758354187 2.758354187 2.758354187 3.3907458782 
3.3907458782 0 3.3907458782 3.3907458782 5.4050350189 5.4050350189 5.4050350189 5.4050350189 5.4050350189 
1.4587675333 1.4587675333 4.8907203674 4.8907203674 1.4587675333 3.2279174328 3.2279174328 3.2279174328 3.2279174328 
3.2279174328 5.9843630791 5.9843630791 5.9843630791 5.9843630791 5.9843630791 3.6302173138 3.6302173138 3.6302173138 
3.6302173138 3.6302173138 2.8847234249 0.18619170785 2.8847234249 2.8847234249 0.18619170785 0.18619170785 1.6919151545 
1.6919151545 1.6919151545 1.6919151545 1.6919151545 4.4197211266 4.4197211266 4.4197211266 4.4197211266 4.4197211266 
6.1770758629 0 6.1770758629 6.1770758629 6.1770758629 6.1770758629 0 0 0 
0 3.7273368835 3.7273368835 3.7273368835 3.7273368835 3.7273368835 3.7273368835 0 0 
0 0 0 0 0 0 0 0 0 
0 0 0 2.4729044437 2.4729044437 2.4729044437 2.4729044437 2.4729044437 1.0703006983 
1.0703006983 1.0703006983 1.0703006983 1.0703006983 0 0 0 0 0 
0 0 0 0 0 0 0 0 0 
0 0 0 0 0 0 3.1559154987 3.1559154987 3.1559154987 
3.1559154987 3.1559154987 6.1701512337 6.1701512337 6.1701512337 6.1701512337 6.1701512337 4.8411588669 4.8411588669 
4.8411588669 4.8411588669 4.8411588669 0 0 0 0 0 3.3907458782 
3.3907458782 3.3907458782 3.3907458782 3.3907458782 5.4050350189 5.4050350189 5.4050350189 5.4050350189 5.4050350189 
1.4587675333 1.4587675333 1.4587675333 1.4587675333 1.4587675333 1.4587675333 3.2279174328 3.2279174328 3.2279174328 
3.2279174328 5.9843630791 5.9843630791 5.9843630791 5.9843630791 5.9843630791 3.6302173138 3.6302173138 3.6302173138 
3.6302173138 3.6302173138 2.8847234249 2.8847234249 2.8847234249 2.8847234249 2.8847234249 2.8847234249 1.6919151545 
1.6919151545 1.6919151545 1.6919151545 1.6919151545 0 0 0 0 0 
0 6.1770758629 6.1770758629 6.1770758629 6.1770758629 6.1770758629 0 0 0 
0 3.7273368835 3.7273368835 3.7273368835 3.7273368835 3.7273368835 3.7273368835 0 0 
0 0 0 0 0 0 0 0 0 
0 0 0 0 2.4729044437 2.4729044437 2.4729044437 2.4729044437 2.4729044437 
1.0703006983 1.0703006983 1.0703006983 1.0703006983 1.0703006983 0 0 0 0 
0 0 0 0 0 0 0 0 0 
0 0 0 0 0 0 3.1559154987 3.1559154987 3.1559154987 
3.1559154987 6.1701512337 6.1701512337 6.1701512337 6.1701512337 6.1701512337 6.1701512337 4.8411588669 4.8411588669 
4.8411588669 4.8411588669 4.8411588669 0 0 0 0 0 3.3907458782 
3.3907458782 3.3907458782 3.3907458782 3.3907458782 5.4050350189 5.4050350189 5.4050350189 5.4050350189 5.4050350189 
1.4587675333 1.4587675333 1.4587675333 1.4587675333 1.4587675333 3.2279174328 3.2279174328 3.2279174328 3.2279174328 
3.2279174328 5.9843630791 5.9843630791 5.9843630791 5.9843630791 5.9843630791 3.6302173138 3.6302173138 3.6302173138 
3.6302173138 3.6302173138 2.8847234249 2.8847234249 2.8847234249 2.8847234249 2.8847234249 2.8847234249 1.6919151545 
1.6919151545 1.6919151545 1.6919151545 0 0 0 0 0 0 
6.1770758629 6.1770758629 6.1770758629 6.1770758629 6.1770758629 6.1770758629 0 0 0 
0 0 3.7273368835 3.7273368835 3.7273368835 3.7273368835 3.7273368835 0 0 
0 0 0 0 0 0 0 0 0 
0 0 0 0 2.4729044437 2.4729044437 2.4729044437 2.4729044437 1.0703006983 
1.0703006983 1.0703006983 1.0703006983 1.0703006983 1.0703006983 0 0 0 0 
0 0 0 0 0 0 0 0 0 
0 0 0 0 0 0 3.1559154987 3.1559154987 3.1559154987 
3.1559154987 6.1701512337 6.1701512337 6.1701512337 6.1701512337 6.1701512337 6.1701512337 4.8411588669 4.8411588669 
4.8411588669 4.8411588669 4.8411588669 4.8411588669 0 0 0 0 3.3907458782 
3.3907458782 3.3907458782 3.3907458782 3.3907458782 5.4050350189 5.4050350189 5.4050350189 5.4050350189 5.4050350189 
1.4587675333 1.4587675333 1.4587675333 1.4587675333 1.4587675333 3.2279174328 3.2279174328 3.2279174328 3.2279174328 
5.9843630791 5.9843630791 5.9843630791 5.9843630791 5.9843630791 5.9843630791 3.6302173138 3.6302173138 3.6302173138 
3.6302173138 3.6302173138 2.8847234249 2.8847234249 2.8847234249 2.8847234249 2.8847234249 1.6919151545 1.6919151545 
1.6919151545 1.6919151545 1.6919151545 1.6919151545 0 0 0 0 0 
6.1770758629 6.1770758629 6.1770758629 6.1770758629 6.1770758629 0 0 0 0 
0 0.035536162555 0.035536162555 3.7273368835 3.7273368835 3.7273368835 0 0 0 
0 0 0 0 0 0 0 0 0 
0 0 0 2.4729044437 2.4729044437 2.4729044437 2.4729044437 2.4729044437 2.4729044437 
1.0703006983 1.0703006983 1.0703006983 1.0703006983 1.0703006983 0 0 0 0 
0 0 0 0 0 0 0 0 0 
0 0 0 0 0 0 0 3.1559154987 3.1559154987 
3.1559154987 3.1559154987 6.1701512337 6.1701512337 6.1701512337 6.1701512337 6.1701512337 3.527043581 4.8411588669 
4.8411588669 4.8411588669 4.8411588669 4.8411588669 0 0 0 0 3.3907458782 
3.3907458782 3.3907458782 3.3907458782 3.3907458782 3.3907458782 5.4050350189 5.4050350189 5.4050350189 5.4050350189 
1.4587675333 1.4587675333 1.4587675333 1.4587675333 1.4587675333 3.2279174328 3.2279174328 3.2279174328 3.2279174328 
3.2279174328 5.9843630791 5.9843630791 5.9843630791 5.9843630791 5.9843630791 3.6302173138 3.6302173138 3.6302173138 
3.6302173138 3.6302173138 3.6302173138 2.8847234249 2.8847234249 2.8847234249 2.8847234249 1.6919151545 1.6919151545 
1.6919151545 1.6919151545 1.6919151545 1.6919151545 0 0 0 0 0 
3.4434139729 3.4434139729 3.4434139729 3.4434139729 0 6.0138287544 6.0138287544 6.0138287544 6.0138287544 
6.0138287544 0.035536162555 0.035536162555 0.035536162555 0.035536162555 4.9237575531 4.9237575531 4.9237575531 4.9237575531 
0 0 5.1549749374 5.1549749374 5.1549749374 5.1549749374 5.1549749374 0 5.5677108765 
0 5.5677108765 0 2.4729044437 0 0 0 2.4729044437 0 
4.6525888443 1.0703006983 4.6525888443 1.0703006983 4.6525888443 0 0 0 0 
0 0 0 0 0 5.0839800835 5.0839800835 5.0839800835 0 
5.0839800835 0 0 3.259239912 0 0 3.259239912 3.1559154987 3.1559154987 
3.1559154987 3.1559154987 3.527043581 3.527043581 3.527043581 3.527043581 3.527043581 2.6771819592 2.6771819592 
2.6771819592 2.6771819592 2.6771819592 0.35240915418 0.35240915418 0.35240915418 0.35240915418 0.35240915418 5.4662747383 
5.4662747383 5.4662747383 5.4662747383 5.4662747383 3.58167696 3.58167696 3.58167696 3.58167696 3.58167696 
1.2557091713 1.2557091713 1.2557091713 1.2557091713 1.4587675333 1.2557091713 3.2279174328 3.2279174328 0 
3.2279174328 3.1711280346 3.1711280346 3.1711280346 3.1711280346 3.1711280346 5.9843630791 3.0470743179 3.0470743179 
3.0470743179 3.6302173138 3.0470743179 3.0470743179 2.8847234249 2.8847234249 0 2.2412538528 2.2412538528 
2.2412538528 2.2412538528 2.2412538528 0 0 0 0 0 0 
0 3.4434139729 3.4434139729 3.4434139729 3.4434139729 6.0138287544 6.0138287544 6.0138287544 6.0138287544 
6.0138287544 0.035536162555 0.035536162555 0.035536162555 0.035536162555 0.035536162555 4.9237575531 4.9237575531 4.9237575531 
4.9237575531 4.9237575531 5.1549749374 5.1549749374 5.1549749374 5.1549749374 5.1549749374 0 5.5677108765 
5.5677108765 5.5677108765 5.5677108765 5.5677108765 0 0 0 0 2.4729044437 
4.6525888443 4.6525888443 4.6525888443 0 0 0 0 0 0 
0 0 0 0 0 0 5.0839800835 5.0839800835 5.0839800835 
5.0839800835 3.259239912 3.259239912 3.259239912 0 3.259239912 3.259239912 0 0 
0 0 3.527043581 3.527043581 3.527043581 3.527043581 3.527043581 2.6771819592 2.6771819592 
2.6771819592 2.6771819592 2.6771819592 0.35240915418 0.35240915418 0.35240915418 0.35240915418 0.35240915418 5.4662747383 
5.4662747383 5.4662747383 5.4662747383 5.4662747383 3.58167696 3.58167696 3.58167696 3.58167696 3.58167696 
1.2557091713 1.2557091713 1.2557091713 1.2557091713 1.2557091713 1.2557091713 0 0 0 
0 3.1711280346 3.1711280346 3.1711280346 3.1711280346 3.1711280346 3.1711280346 3.0470743179 3.0470743179 
3.0470743179 3.0470743179 3.0470743179 0 0 0 0 2.2412538528 2.2412538528 
2.2412538528 2.2412538528 2.2412538528 2.2412538528 0 0 0 0 0 
3.4434139729 3.4434139729 3.4434139729 3.4434139729 3.4434139729 6.0138287544 6.0138287544 6.0138287544 6.0138287544 
0.035536162555 0.035536162555 0.035536162555 0.035536162555 0.035536162555 4.9237575531 4.9237575531 4.9237575531 4.9237575531 
4.9237575531 4.9237575531 5.1549749374 5.1549749374 5.1549749374 5.1549749374 5.1549749374 5.5677108765 5.5677108765 
5.5677108765 5.5677108765 5.5677108765 5.5677108765 0 0 0 0 4.6525888443 
4.6525888443 4.6525888443 4.6525888443 4.6525888443 0 0 0 0 0 
0 0 0 0 0 0 5.0839800835 5.0839800835 5.0839800835 
5.0839800835 5.0839800835 5.0839800835 3.259239912 3.259239912 3.259239912 0 0 0 
0 0 3.527043581 3.527043581 3.527043581 3.527043581 3.527043581 2.6771819592 2.6771819592 
2.6771819592 2.6771819592 2.6771819592 0.35240915418 0.35240915418 0.35240915418 0.35240915418 0.35240915418 5.4662747383 
5.4662747383 5.4662747383 5.4662747383 5.4662747383 3.58167696 3.58167696 3.58167696 3.58167696 3.58167696 
1.2557091713 1.2557091713 1.2557091713 1.2557091713 1.2557091713 1.2557091713 0 0 0 
0 3.1711280346 3.1711280346 3.1711280346 3.1711280346 3.1711280346 3.0470743179 3.0470743179 3.0470743179 
3.0470743179 3.0470743179 3.0470743179 0 0 0 0 2.2412538528 2.2412538528 
2.2412538528 2.2412538528 2.2412538528 0 0 0 0 0 0 
3.4434139729 3.4434139729 3.4434139729 3.4434139729 6.0138287544 6.0138287544 6.0138287544 6.0138287544 6.0138287544 
6.0138287544 0.035536162555 0.035536162555 0.035536162555 0.035536162555 0.035536162555 4.9237575531 4.9237575531 4.9237575531 
4.9237575531 4.9237575531 5.1549749374 5.1549749374 5.1549749374 5.1549749374 5.1549749374 5.5677108765 5.5677108765 
5.5677108765 5.5677108765 5.5677108765 5.5677108765 0 0 0 0 0 
4.6525888443 4.6525888443 4.6525888443 4.6525888443 0 0 0 0 0 
0 0 0 0 0 5.0839800835 5.0839800835 5.0839800835 5.0839800835 
5.0839800835 3.259239912 3.259239912 3.259239912 3.259239912 3.259239912 3.259239912 0 0 
0 0 0 3.527043581 3.527043581 3.527043581 3.527043581 2.6771819592 2.6771819592 
2.6771819592 2.6771819592 2.6771819592 0.35240915418 0.35240915418 0.35240915418 0.35240915418 0.35240915418 5.4662747383 
5.4662747383 5.4662747383 5.4662747383 5.4662747383 3.58167696 3.58167696 3.58167696 3.58167696 3.58167696 
3.58167696 1.2557091713 1.2557091713 1.2557091713 1.2557091713 0 0 0 0 
0 3.1711280346 3.1711280346 3.1711280346 3.1711280346 3.1711280346 3.0470743179 3.0470743179 3.0470743179 
3.0470743179 3.0470743179 3.0470743179 0 0 0 0 0 2.2412538528 
2.2412538528 2.2412538528 2.2412538528 2.2412538528 0 0 0 0 0 
3.4434139729 3.4434139729 3.4434139729 3.4434139729 3.4434139729 6.0138287544 6.0138287544 6.0138287544 6.0138287544 
6.0138287544 0.035536162555 0.035536162555 0.035536162555 0.035536162555 0.035536162555 4.9237575531 4.9237575531 4.9237575531 
4.9237575531 4.9237575531 5.1549749374 5.1549749374 5.1549749374 5.1549749374 5.1549749374 5.5677108765 5.5677108765 
5.5677108765 0 5.5677108765 5.5677108765 0 0 0 0 4.6525888443 
4.6525888443 4.6525888443 4.6525888443 4.6525888443 4.6525888443 0 0 0 0 
0 0 0 0 5.0839800835 5.0839800835 5.0839800835 5.0839800835 5.0839800835 
5.0839800835 0 3.259239912 3.259239912 3.259239912 3.259239912 3.259239912 0 0 
0 0 3.527043581 3.527043581 3.527043581 3.527043581 3.527043581 2.6771819592 2.6771819592 
2.6771819592 2.6771819592 2.6771819592 0.35240915418 0.35240915418 0.35240915418 0.35240915418 0.35240915418 5.4662747383 
5.4662747383 5.4662747383 5.4662747383 5.4662747383 3.58167696 3.58167696 3.58167696 3.58167696 3.58167696 
1.2557091713 1.2557091713 1.2557091713 1.2557091713 1.2557091713 1.2557091713 0 0 0 
0 3.1711280346 3.1711280346 3.1711280346 3.1711280346 3.1711280346 3.0470743179 3.0470743179 5.2887864113 
3.0470743179 3.0470743179 0 0 0 0 0 2.2412538528 2.2412538528 
0.52283120155 2.2412538528 0.52283120155 2.2412538528 0 0 0 0 0 
3.4434139729 3.4434139729 0 3.4434139729 3.4434139729 6.0138287544 2.1746563911 2.1746563911 2.1746563911 
2.1746563911 3.383333683 3.383333683 0.035536162555 3.383333683 3.383333683 3.9175662994 3.9175662994 3.9175662994 
3.9175662994 3.9175662994 5.1549749374 3.8484928608 3.8484928608 3.8484928608 3.8484928608 3.8484928608 5.5677108765 
0 0 5.5677108765 0 0 0 0 0 0 
4.6525888443 4.6525888443 4.6525888443 4.6525888443 0 2.8779854774 0 2.8779854774 0 
2.8779854774 0 0 0 0 0.17572623491 0.17572623491 0.17572623491 0.17572623491 
0.17572623491 0 3.259239912 3.259239912 3.259239912 3.259239912 3.259239912 0 0 
0 0 1.4428057671 1.4428057671 1.4428057671 1.4428057671 1.4428057671 1.1137276888 1.1137276888 
1.1137276888 1.1137276888 1.1137276888 3.6722569466 3.6722569466 3.6722569466 3.6722569466 3.6722569466 5.4096617699 
5.4096617699 5.4096617699 5.4096617699 5.4096617699 5.0164885521 5.0164885521 5.0164885521 5.0164885521 5.0164885521 
5.0084180832 5.0084180832 5.0084180832 5.0084180832 5.0084180832 5.1299099922 5.1299099922 5.1299099922 5.1299099922 
5.1299099922 1.6042217016 1.6042217016 1.6042217016 1.6042217016 1.6042217016 5.2887864113 5.2887864113 5.2887864113 
5.2887864113 5.2887864113 4.2296972275 4.2296972275 0 4.2296972275 4.2296972275 0.52283120155 0.52283120155 
0.52283120155 0.52283120155 0.52283120155 2.2412538528 0 0 0.10504385829 0.10504385829 0.10504385829 
0 0 0 0 0 2.1746563911 2.1746563911 2.1746563911 2.1746563911 
2.1746563911 3.383333683 3.383333683 3.383333683 3.383333683 3.9175662994 3.9175662994 3.9175662994 3.9175662994 
3.9175662994 3.9175662994 3.8484928608 3.8484928608 3.8484928608 3.8484928608 3.8484928608 3.8484928608 0 
0 0 0 0 0 0 0 0 0 
0 0 0 0 0 2.8779854774 2.8779854774 2.8779854774 2.8779854774 
0 0 0 0 0 0.17572623491 0.17572623491 0.17572623491 0.17572623491 
0.17572623491 0 0 0 0 0 0 0 0 
0 0 1.4428057671 1.4428057671 1.4428057671 1.4428057671 1.4428057671 1.1137276888 1.1137276888 
1.1137276888 1.1137276888 1.1137276888 3.6722569466 3.6722569466 3.6722569466 3.6722569466 3.6722569466 5.4096617699 
5.4096617699 5.4096617699 5.4096617699 5.4096617699 5.0164885521 5.0164885521 5.0164885521 5.0164885521 5.0164885521 
5.0084180832 5.0084180832 5.0084180832 5.0084180832 5.0084180832 5.0084180832 5.1299099922 5.1299099922 5.1299099922 
5.1299099922 1.6042217016 1.6042217016 1.6042217016 1.6042217016 1.6042217016 5.2887864113 5.2887864113 5.2887864113 
5.2887864113 4.2296972275 4.2296972275 4.2296972275 4.2296972275 4.2296972275 4.2296972275 0.52283120155 0.52283120155 
0.52283120155 0.52283120155 0.52283120155 0.10504385829 0.10504385829 0 0.10504385829 0.10504385829 0.10504385829 
0 0 0 0 0 0 2.1746563911 2.1746563911 2.1746563911 
2.1746563911 2.1746563911 3.383333683 3.383333683 3.383333683 3.383333683 3.9175662994 3.9175662994 3.9175662994 
3.9175662994 3.9175662994 3.8484928608 3.8484928608 3.8484928608 3.8484928608 3.8484928608 3.8484928608 0 
0 0 0 0 0 0 0 0 0 
0 0 0 0 2.8779854774 2.8779854774 2.8779854774 2.8779854774 2.8779854774 
2.8779854774 0 0 0 0 0.17572623491 0.17572623491 0.17572623491 0.17572623491 
0.17572623491 0 0 0 0 0 0 0 0 
0 0 1.4428057671 1.4428057671 1.4428057671 1.4428057671 1.4428057671 1.1137276888 1.1137276888 
1.1137276888 1.1137276888 1.1137276888 3.6722569466 3.6722569466 3.6722569466 3.6722569466 3.6722569466 5.4096617699 
5.4096617699 5.4096617699 5.4096617699 5.4096617699 5.0164885521 5.0164885521 5.0164885521 5.0164885521 5.0164885521 
5.0084180832 5.0084180832 5.0084180832 5.0084180832 5.0084180832 5.1299099922 5.1299099922 5.1299099922 5.1299099922 
5.1299099922 1.6042217016 1.6042217016 1.6042217016 1.6042217016 1.6042217016 5.2887864113 5.2887864113 5.2887864113 
5.2887864113 5.2887864113 4.2296972275 4.2296972275 4.2296972275 4.2296972275 4.2296972275 0.52283120155 0.52283120155 
0.52283120155 0.52283120155 0.52283120155 0.10504385829 0.10504385829 0.10504385829 0.10504385829 0.10504385829 0.10504385829 
0 0 0 0 0 2.1746563911 2.1746563911 2.1746563911 2.1746563911 
2.1746563911 3.383333683 3.383333683 3.383333683 3.383333683 3.383333683 3.9175662994 3.9175662994 3.9175662994 
3.9175662994 3.9175662994 3.8484928608 3.8484928608 3.8484928608 3.8484928608 3.8484928608 3.8484928608 0 
0 0 0 0 0 0 0 0 0 
0 0 0 0 2.8779854774 2.8779854774 2.8779854774 2.8779854774 2.8779854774 
2.8779854774 0 0 0 0 0 0.17572623491 0.17572623491 0.17572623491 
0.17572623491 0 0 0 0 0 0 0 0 
0 0 0 1.4428057671 1.4428057671 1.4428057671 1.1137276888 1.1137276888 1.1137276888 
1.1137276888 1.1137276888 1.1137276888 3.6722569466 3.6722569466 3.6722569466 3.6722569466 3.6722569466 5.4096617699 
5.4096617699 5.4096617699 5.4096617699 5.4096617699 5.0164885521 5.0164885521 5.0164885521 5.0164885521 5.0164885521 
5.0084180832 5.0084180832 5.0084180832 5.0084180832 5.1299099922 5.1299099922 5.1299099922 5.1299099922 5.1299099922 
5.1299099922 1.6042217016 1.6042217016 1.6042217016 1.6042217016 1.6042217016 5.2887864113 5.2887864113 5.2887864113 
5.2887864113 5.2887864113 4.2296972275 4.2296972275 4.2296972275 4.2296972275 4.2296972275 0.52283120155 0.52283120155 
0.52283120155 0.52283120155 0 0.52283120155 0.10504385829 0.10504385829 0.10504385829 0.10504385829 0.10504385829 
0 0 0 0 0 2.1746563911 2.1746563911 2.1746563911 2.1746563911 
2.1746563911 3.383333683 3.383333683 3.383333683 3.383333683 3.383333683 3.9175662994 3.9175662994 3.9175662994 
3.9175662994 3.9175662994 3.8484928608 3.8484928608 3.8484928608 0.68805068731 3.8484928608 3.8484928608 0 
0 0 0 0 0 0 0 0 0 
0 0 0 0 2.8779854774 2.8779854774 2.8779854774 2.8779854774 2.8779854774 
2.8779854774 0 0 0 0 0.17572623491 0.17572623491 0.17572623491 0.17572623491 
0.17572623491 0 0 0 0 0 0 0 0 
0 0 0 0 1.4428057671 1.4428057671 4.4708943367 1.1137276888 1.1137276888 
1.1137276888 1.1137276888 1.1137276888 3.6722569466 3.6722569466 3.6722569466 3.6722569466 3.6722569466 5.4096617699 
5.4096617699 5.4096617699 5.4096617699 5.4096617699 5.0164885521 5.0164885521 5.0164885521 5.0164885521 5.0164885521 
5.0084180832 5.0084180832 5.0084180832 5.0084180832 5.0084180832 5.1299099922 5.1299099922 5.1299099922 5.1299099922 
5.1299099922 1.6042217016 1.6042217016 1.6042217016 1.6042217016 1.6042217016 5.2887864113 5.2887864113 5.2887864113 
5.2887864113 5.2887864113 4.2296972275 4.2296972275 4.2296972275 4.2296972275 4.2296972275 0.52283120155 0.52283120155 
0.52283120155 0.52283120155 0 0 0.10504385829 0.10504385829 0.10504385829 0 0.10504385829 
0.091484569013 0.091484569013 0 0 4.747238636 4.747238636 4.747238636 4.747238636 2.1746563911 
2.1746563911 4.747238636 3.383333683 3.383333683 3.383333683 3.383333683 1.5681368113 1.5681368113 1.5681368113 
1.5681368113 1.5681368113 0.68805068731 0.68805068731 0.68805068731 0.68805068731 0.68805068731 0 3.9255235195 
3.9255235195 3.9255235195 3.9255235195 2.1639511585 2.1639511585 2.1639511585 2.1639511585 2.1639511585 2.1639511585 
0.43692868948 0.43692868948 0.43692868948 0.43692868948 1.0029962063 1.0029962063 1.0029962063 1.0029962063 1.0029962063 
0 3.313262701 3.313262701 3.313262701 3.313262701 3.313262701 1.0564168692 1.0564168692 1.0564168692 
0.17572623491 0.17572623491 0 0 0 0 0 0 0 
1.7145928144 1.7145928144 1.4428057671 1.4428057671 0 0 1.4428057671 0 4.4708943367 
4.4708943367 4.4708943367 4.4708943367 2.8573117256 2.8573117256 2.8573117256 2.8573117256 3.6722569466 5.4096617699 
2.0235464573 2.0235464573 2.0235464573 2.0235464573 2.9769017696 2.9769017696 5.0164885521 2.9769017696 5.0084180832 
0.1484913826 0.1484913826 0.1484913826 0.1484913826 0.1484913826 2.4286081791 2.4286081791 2.4286081791 2.4286081791 
2.4286081791 2.6444821358 2.6444821358 2.6444821358 2.6444821358 2.6444821358 1.1813286543 1.1813286543 5.2887864113 
1.1813286543 1.1813286543 0.68306815624 0.68306815624 4.2296972275 0.68306815624 0.68306815624 5.6540775299 5.6540775299 
5.6540775299 5.6540775299 5.6540775299 0 0.10504385829 0.10504385829 0 0 0.091484569013 
0.091484569013 0.091484569013 0.091484569013 0.091484569013 0.091484569013 4.747238636 4.747238636 4.747238636 4.747238636 
4.747238636 4.747238636 0 0 0 0 1.5681368113 1.5681368113 1.5681368113 
1.5681368113 1.5681368113 0.68805068731 0.68805068731 0.68805068731 0.68805068731 0.68805068731 3.9255235195 3.9255235195 
3.9255235195 3.9255235195 3.9255235195 2.1639511585 2.1639511585 2.1639511585 2.1639511585 2.1639511585 0.43692868948 
0.43692868948 0.43692868948 0.43692868948 0.43692868948 1.0029962063 1.0029962063 1.0029962063 1.0029962063 1.0029962063 
3.313262701 3.313262701 3.313262701 3.313262701 3.313262701 1.0564168692 0 1.0564168692 1.0564168692 
1.0564168692 1.0564168692 0 0 0 0 1.7145928144 1.7145928144 1.7145928144 
1.7145928144 1.7145928144 1.4428057671 0 0 0 0 4.4708943367 4.4708943367 
4.4708943367 4.4708943367 4.4708943367 2.8573117256 2.8573117256 2.8573117256 2.8573117256 2.8573117256 2.8573117256 
2.0235464573 2.0235464573 2.0235464573 2.0235464573 2.9769017696 2.9769017696 2.9769017696 2.9769017696 0.1484913826 
0.1484913826 0.1484913826 0.1484913826 0.1484913826 0.1484913826 2.4286081791 2.4286081791 2.4286081791 2.4286081791 
2.4286081791 2.6444821358 2.6444821358 2.6444821358 2.6444821358 2.6444821358 1.1813286543 1.1813286543 1.1813286543 
1.1813286543 1.1813286543 0.68306815624 0.68306815624 0.68306815624 0.68306815624 0.68306815624 5.6540775299 5.6540775299 
5.6540775299 5.6540775299 0 0 0 0 0 0 0 
0.091484569013 0.091484569013 0.091484569013 0.091484569013 0.091484569013 4.747238636 4.747238636 4.747238636 4.747238636 
4.747238636 4.747238636 0 0 0 0 0 1.5681368113 1.5681368113 
1.5681368113 1.5681368113 0.68805068731 0.68805068731 0.68805068731 0.68805068731 0.68805068731 3.9255235195 3.9255235195 
3.9255235195 3.9255235195 3.9255235195 2.1639511585 2.1639511585 2.1639511585 2.1639511585 2.1639511585 0.43692868948 
0.43692868948 0.43692868948 0.43692868948 0.43692868948 1.0029962063 1.0029962063 1.0029962063 1.0029962063 1.0029962063 
3.313262701 3.313262701 3.313262701 3.313262701 3.313262701 1.0564168692 1.0564168692 1.0564168692 1.0564168692 
1.0564168692 1.0564168692 0 0 0 0 1.7145928144 1.7145928144 1.7145928144 
1.7145928144 1.7145928144 1.7145928144 0 0 0 0 4.4708943367 4.4708943367 
4.4708943367 4.4708943367 4.4708943367 2.8573117256 2.8573117256 2.8573117256 2.8573117256 2.8573117256 2.8573117256 
2.0235464573 2.0235464573 2.0235464573 2.0235464573 2.9769017696 2.9769017696 2.9769017696 2.9769017696 2.9769017696 
0.1484913826 0.1484913826 0.1484913826 0.1484913826 0.1484913826 2.4286081791 2.4286081791 2.4286081791 2.4286081791 
2.4286081791 2.6444821358 2.6444821358 2.6444821358 2.6444821358 2.6444821358 1.1813286543 1.1813286543 1.1813286543 
1.1813286543 1.1813286543 0.68306815624 0.68306815624 0.68306815624 0.68306815624 0.68306815624 5.6540775299 5.6540775299 
5.6540775299 5.6540775299 5.6540775299 5.6540775299 0 0 0 0 0 
0.091484569013 0.091484569013 0.091484569013 0.091484569013 0.091484569013 4.747238636 4.747238636 4.747238636 4.747238636 
4.747238636 0 0 0 0 0 0 1.5681368113 1.5681368113 
1.5681368113 1.5681368113 1.5681368113 0.68805068731 0.68805068731 0.68805068731 3.9255235195 3.9255235195 3.9255235195 
3.9255235195 3.9255235195 3.9255235195 2.1639511585 2.1639511585 2.1639511585 2.1639511585 2.1639511585 0.43692868948 
0.43692868948 0.43692868948 0.43692868948 0.43692868948 1.0029962063 1.0029962063 1.0029962063 1.0029962063 1.0029962063 
3.313262701 3.313262701 3.313262701 3.313262701 3.313262701 3.313262701 1.0564168692 1.0564168692 1.0564168692 
1.0564168692 1.0564168692 0 0 0 0 0 1.7145928144 1.7145928144 
1.7145928144 1.7145928144 1.7145928144 0 0 0 0 4.4708943367 4.4708943367 
4.4708943367 4.4708943367 4.4708943367 2.8573117256 2.8573117256 2.8573117256 2.8573117256 2.8573117256 2.0235464573 
2.0235464573 2.0235464573 2.0235464573 2.0235464573 2.9769017696 2.9769017696 2.9769017696 2.9769017696 2.9769017696 
0.1484913826 0.1484913826 0.1484913826 0.1484913826 0.1484913826 2.4286081791 2.4286081791 2.4286081791 2.4286081791 
2.4286081791 2.6444821358 2.6444821358 2.6444821358 2.6444821358 2.6444821358 1.1813286543 1.1813286543 1.1813286543 
1.1813286543 1.1813286543 0.68306815624 0.68306815624 0.68306815624 0.68306815624 0.68306815624 5.6540775299 5.6540775299 
5.6540775299 5.6540775299 5.6540775299 5.6540775299 0 0 0 0 0 
0.091484569013 0.091484569013 0.091484569013 0.091484569013 0.091484569013 4.747238636 4.747238636 4.747238636 4.747238636 
3.2050466537 3.2050466537 0 0 0 0 1.5681368113 1.5681368113 1.5681368113 
1.5681368113 1.5681368113 0.68805068731 0.68805068731 0 0.68805068731 0.68805068731 3.9255235195 3.9255235195 
3.9255235195 3.9255235195 3.9255235195 2.1639511585 2.1639511585 2.1639511585 2.1639511585 2.1639511585 0.43692868948 
0.43692868948 0.43692868948 0.43692868948 0.43692868948 0.43692868948 1.0029962063 1.0029962063 1.0029962063 1.0029962063 
3.313262701 3.313262701 3.313262701 3.313262701 3.313262701 1.0564168692 1.0564168692 1.0564168692 1.0564168692 
1.0564168692 1.0564168692 0 0 0 0 0 1.7145928144 1.7145928144 
0 1.7145928144 1.7145928144 0 0 0 0 4.4708943367 4.4708943367 
4.4708943367 4.4708943367 4.4708943367 2.8573117256 2.8573117256 2.8573117256 2.8573117256 2.8573117256 2.8573117256 
2.0235464573 2.0235464573 2.0235464573 2.0235464573 2.9769017696 2.9769017696 2.9769017696 2.9769017696 2.9769017696 
0.1484913826 3.4220564365 0.1484913826 0.1484913826 0.1484913826 2.4286081791 2.4286081791 2.4286081791 2.4286081791 
2.4286081791 2.6444821358 2.6444821358 2.6444821358 2.6444821358 2.6444821358 1.1813286543 1.1813286543 1.1813286543 
1.1813286543 1.1813286543 0.68306815624 0.68306815624 0.68306815624 0.68306815624 0.68306815624 5.6540775299 3.2460548878 
5.6540775299 5.6540775299 5.6540775299 5.6540775299 0 0 0 0 0 
1.4020643234 0.091484569013 0.091484569013 0 0.091484569013 3.2050466537 3.2050466537 3.2050466537 3.2050466537 
3.2050466537 3.2050466537 0 1.3142346144 0 0 1.3142346144 0 0 
1.5681368113 1.5681368113 0.68805068731 0.68805068731 0 0.68805068731 3.8054175377 3.9255235195 3.9255235195 
3.8054175377 3.8054175377 3.8054175377 5.1335706711 5.1335706711 5.1335706711 5.1335706711 0.13074822724 0.13074822724 
0.13074822724 0.13074822724 0.13074822724 0.43692868948 0.1124060899 0.1124060899 0.1124060899 1.0029962063 1.0029962063 
0.92012321949 0.92012321949 0.92012321949 0.92012321949 0.92012321949 4.5167884827 1.0564168692 4.5167884827 4.5167884827 
4.5167884827 4.5167884827 0 0 0 0 0 1.7145928144 1.7145928144 
0 1.7145928144 0 1.0069127083 0 1.0069127083 1.0069127083 4.4271416664 4.4271416664 
4.4271416664 4.4271416664 4.4271416664 4.2607131004 4.2607131004 4.2607131004 4.2607131004 4.2607131004 2.0235464573 
2.0235464573 2.0235464573 2.0235464573 2.0235464573 2.0235464573 2.9769017696 2.9769017696 2.9769017696 0 
3.4220564365 3.4220564365 3.4220564365 3.4220564365 3.4220564365 1.3863221407 1.3863221407 1.3863221407 2.4286081791 
6.1299080849 6.1299080849 6.1299080849 6.1299080849 6.1299080849 6.1299080849 2.6444821358 5.0131545067 1.1813286543 
1.1813286543 5.0131545067 5.0131545067 0.68306815624 0 0.68306815624 0.68306815624 0 3.2460548878 
3.2460548878 3.2460548878 3.2460548878 1.4020643234 1.4020643234 0 1.4020643234 0 1.4020643234 
0 0 0 0 0 3.2050466537 3.2050466537 3.2050466537 3.2050466537 
3.2050466537 3.2050466537 1.3142346144 1.3142346144 1.3142346144 1.3142346144 0 0 0 
0 0 0 0 0 0 0 3.8054175377 3.8054175377 
3.8054175377 3.8054175377 3.8054175377 5.1335706711 5.1335706711 5.1335706711 5.1335706711 0.13074822724 0.13074822724 
0.13074822724 0.13074822724 0.13074822724 0.13074822724 0.1124060899 0.1124060899 0.1124060899 0.1124060899 0.1124060899 
0.92012321949 0.92012321949 0.92012321949 0.92012321949 0.92012321949 4.5167884827 4.5167884827 4.5167884827 4.5167884827 
4.5167884827 4.5167884827 0 0 0 0 0 0 0 
0 0 1.0069127083 1.0069127083 1.0069127083 1.0069127083 1.0069127083 4.4271416664 4.4271416664 
4.4271416664 4.4271416664 4.4271416664 4.2607131004 4.2607131004 4.2607131004 4.2607131004 4.2607131004 4.2607131004 
0 0 0 0 0 0 0 0 0 
3.4220564365 3.4220564365 3.4220564365 3.4220564365 3.4220564365 1.3863221407 1.3863221407 1.3863221407 1.3863221407 
1.3863221407 6.1299080849 6.1299080849 6.1299080849 6.1299080849 6.1299080849 6.1299080849 5.0131545067 5.0131545067 
5.0131545067 5.0131545067 5.0131545067 0 0 0 0 0 3.2460548878 
3.2460548878 3.2460548878 3.2460548878 1.4020643234 1.4020643234 1.4020643234 1.4020643234 1.4020643234 0 
0 0 0 0 0 0 3.2050466537 3.2050466537 3.2050466537 
3.2050466537 1.3142346144 1.3142346144 1.3142346144 1.3142346144 1.3142346144 0 0 0 
0 0 0 0 0 0 0 3.8054175377 3.8054175377 
3.8054175377 3.8054175377 3.8054175377 5.1335706711 5.1335706711 5.1335706711 5.1335706711 5.1335706711 0.13074822724 
0.13074822724 0.13074822724 0.13074822724 0.13074822724 0.1124060899 0.1124060899 0.1124060899 0.1124060899 0.1124060899 
0.92012321949 0.92012321949 0.92012321949 0.92012321949 0.92012321949 0.92012321949 4.5167884827 4.5167884827 4.5167884827 
4.5167884827 4.5167884827 0 0 0 0 0 0 0 
0 0 1.0069127083 1.0069127083 1.0069127083 1.0069127083 1.0069127083 1.0069127083 4.4271416664 
4.4271416664 4.4271416664 4.4271416664 4.2607131004 4.2607131004 4.2607131004 4.2607131004 4.2607131004 4.2607131004 
0 0 0 0 0 0 0 0 0 
3.4220564365 3.4220564365 3.4220564365 3.4220564365 3.4220564365 1.3863221407 1.3863221407 1.3863221407 1.3863221407 
1.3863221407 1.3863221407 6.1299080849 6.1299080849 6.1299080849 6.1299080849 6.1299080849 5.0131545067 5.0131545067 
5.0131545067 5.0131545067 5.0131545067 0 0 0 0 0 3.2460548878 
3.2460548878 3.2460548878 3.2460548878 1.4020643234 1.4020643234 1.4020643234 1.4020643234 1.4020643234 0 
0 0 0 0 0 0 3.2050466537 3.2050466537 3.2050466537 
3.2050466537 1.3142346144 1.3142346144 1.3142346144 1.3142346144 1.3142346144 0 0 0 
0 0 0 0 0 0 0 3.8054175377 3.8054175377 
3.8054175377 3.8054175377 3.8054175377 5.1335706711 5.1335706711 5.1335706711 5.1335706711 5.1335706711 5.1335706711 
0.13074822724 0.13074822724 0.13074822724 0.13074822724 0.1124060899 0.1124060899 0.1124060899 0.1124060899 0.1124060899 
0.92012321949 0.92012321949 0.92012321949 0.92012321949 0.92012321949 4.5167884827 4.5167884827 4.5167884827 4.5167884827 
4.5167884827 4.5167884827 0 0 0 0 0 0 0 
0 0 1.0069127083 1.0069127083 1.0069127083 1.0069127083 1.0069127083 4.4271416664 4.4271416664 
4.4271416664 4.4271416664 4.4271416664 4.2607131004 4.2607131004 4.2607131004 4.2607131004 4.2607131004 4.2607131004 
0 0 0 0 0 0 0 0 0 
3.4220564365 3.4220564365 3.4220564365 3.4220564365 3.4220564365 1.3863221407 1.3863221407 1.3863221407 1.3863221407 
1.3863221407 6.1299080849 6.1299080849 6.1299080849 6.1299080849 6.1299080849 5.0131545067 5.0131545067 5.0131545067 
5.0131545067 5.0131545067 5.0131545067 0 0 0 0 3.2460548878 3.2460548878 
3.2460548878 3.2460548878 3.2460548878 3.2460548878 1.4020643234 1.4020643234 1.4020643234 1.4020643234 1.4020643234 
0 0 0 0 0 0 3.2050466537 3.2050466537 3.2050466537 
3.2050466537 1.3142346144 1.3142346144 1.3142346144 1.3142346144 1.3142346144 0 0 0 
0 0 0 0 0 0 0 3.8054175377 3.8054175377 
3.8054175377 3.8054175377 3.8054175377 5.1335706711 5.1335706711 5.1335706711 5.1335706711 5.1335706711 0.13074822724 
0.13074822724 0.13074822724 0.13074822724 0.13074822724 0.1124060899 0.1124060899 0.1124060899 0.1124060899 0.1124060899 
0.92012321949 0.92012321949 0.92012321949 0.92012321949 0.92012321949 4.5167884827 4.5167884827 1.8761260509 4.5167884827 
1.8761260509 4.5167884827 0 0 0 0 0 0 0 
0 0 1.0069127083 1.0069127083 1.0069127083 1.0069127083 1.0069127083 4.4271416664 4.4271416664 
4.4271416664 4.4271416664 4.4271416664 1.9501469135 4.2607131004 4.2607131004 4.2607131004 4.2607131004 0 
0 0 0 0 0 0 0 0 0 
0 3.4220564365 3.4220564365 3.4220564365 1.5858168602 1.3863221407 1.3863221407 1.3863221407 1.3863221407 
1.3863221407 6.1299080849 6.1299080849 6.1299080849 6.1299080849 5.5214996338 5.0131545067 5.5214996338 5.0131545067 
5.0131545067 5.0131545067 5.0131545067 0 0 0 0 3.2460548878 3.2460548878 
3.2460548878 3.2460548878 3.2460548878 3.2460548878 1.4020643234 1.4020643234 1.4020643234 1.4020643234 1.4020643234 
0 4.0745635033 4.0745635033 4.0745635033 0 2.4813058376 2.4813058376 2.4813058376 2.4813058376 
2.4813058376 1.3142346144 3.617654562 3.617654562 3.617654562 1.3142346144 0 0 0 
0 0 0 0 2.0184180737 2.0184180737 0 2.0184180737 2.0184180737 
3.8054175377 3.8054175377 0 5.1335706711 5.1335706711 5.1335706711 0 0 3.9647476673 
3.9647476673 3.9647476673 0.13074822724 3.9647476673 0.1124060899 0.1124060899 0.1124060899 0 0.1124060899 
0.36962038279 0.36962038279 0.36962038279 0.36962038279 0.36962038279 1.8761260509 1.8761260509 1.8761260509 1.8761260509 
1.8761260509 6.0814929008 0 0 6.0814929008 0 5.5013561249 5.5013561249 5.5013561249 
5.5013561249 0 1.9250164032 1.9250164032 1.0069127083 1.9250164032 4.4271416664 4.4271416664 5.3941831589 
5.3941831589 5.3941831589 5.3941831589 1.9501469135 1.9501469135 1.9501469135 1.9501469135 1.9501469135 5.9018959999 
5.9018959999 5.9018959999 5.9018959999 5.9018959999 4.6736168861 4.6736168861 4.6736168861 4.6736168861 0 
2.6149950027 3.4220564365 2.6149950027 2.6149950027 1.3863221407 1.5858168602 1.5858168602 1.5858168602 1.5858168602 
1.5858168602 0.053447317332 0.053447317332 0.053447317332 0.053447317332 0.053447317332 5.5214996338 5.5214996338 5.5214996338 
5.0131545067 5.5214996338 0.23781859875 0.23781859875 0 0 0.23781859875 0 5.1485381126 
5.1485381126 5.1485381126 5.1485381126 6.0454769135 6.0454769135 6.0454769135 6.0454769135 6.0454769135 6.0454769135 
4.0745635033 4.0745635033 4.0745635033 4.0745635033 4.0745635033 2.4813058376 2.4813058376 2.4813058376 2.4813058376 
2.4813058376 3.617654562 3.617654562 3.617654562 3.617654562 3.617654562 3.617654562 0 0 
0 0 0 2.0184180737 2.0184180737 2.0184180737 2.0184180737 2.0184180737 2.0184180737 
0 0 0 0 0 0 0 0 3.9647476673 
3.9647476673 3.9647476673 3.9647476673 3.9647476673 0.1124060899 0 0 0 0 
0.36962038279 0.36962038279 0.36962038279 0.36962038279 0.36962038279 1.8761260509 1.8761260509 1.8761260509 1.8761260509 
1.8761260509 6.0814929008 6.0814929008 6.0814929008 6.0814929008 6.0814929008 5.5013561249 5.5013561249 5.5013561249 
5.5013561249 5.5013561249 1.9250164032 1.9250164032 1.9250164032 1.9250164032 1.9250164032 5.3941831589 5.3941831589 
5.3941831589 5.3941831589 5.3941831589 1.9501469135 1.9501469135 1.9501469135 1.9501469135 1.9501469135 5.9018959999 
5.9018959999 5.9018959999 5.9018959999 5.9018959999 4.6736168861 4.6736168861 4.6736168861 4.6736168861 4.6736168861 
4.6736168861 2.6149950027 2.6149950027 2.6149950027 2.6149950027 1.5858168602 1.5858168602 1.5858168602 1.5858168602 
1.5858168602 0.053447317332 0.053447317332 0.053447317332 0.053447317332 0.053447317332 5.5214996338 5.5214996338 5.5214996338 
5.5214996338 5.5214996338 0.23781859875 0.23781859875 0.23781859875 0.23781859875 0.23781859875 5.1485381126 5.1485381126 
5.1485381126 5.1485381126 5.1485381126 6.0454769135 6.0454769135 6.0454769135 6.0454769135 6.0454769135 6.0454769135 
4.0745635033 4.0745635033 4.0745635033 4.0745635033 4.0745635033 2.4813058376 2.4813058376 2.4813058376 2.4813058376 
2.4813058376 3.617654562 3.617654562 3.617654562 3.617654562 3.617654562 3.617654562 0 0 
0 0 0 2.0184180737 2.0184180737 2.0184180737 2.0184180737 2.0184180737 0 
0 0 0 0 0 0 0 0 3.9647476673 
3.9647476673 3.9647476673 3.9647476673 3.9647476673 3.9647476673 0 0 0 0 
0.36962038279 0.36962038279 0.36962038279 0.36962038279 0.36962038279 1.8761260509 1.8761260509 1.8761260509 1.8761260509 
1.8761260509 6.0814929008 6.0814929008 6.0814929008 6.0814929008 5.5013561249 5.5013561249 5.5013561249 5.5013561249 
5.5013561249 5.5013561249 1.9250164032 1.9250164032 1.9250164032 1.9250164032 1.9250164032 1.9250164032 5.3941831589 
5.3941831589 5.3941831589 5.3941831589 1.9501469135 1.9501469135 1.9501469135 1.9501469135 1.9501469135 5.9018959999 
5.9018959999 5.9018959999 5.9018959999 5.9018959999 4.6736168861 4.6736168861 4.6736168861 4.6736168861 4.6736168861 
2.6149950027 2.6149950027 2.6149950027 2.6149950027 2.6149950027 1.5858168602 1.5858168602 1.5858168602 1.5858168602 
1.5858168602 0.053447317332 0.053447317332 0.053447317332 0.053447317332 0.053447317332 5.5214996338 5.5214996338 5.5214996338 
5.5214996338 5.5214996338 0.23781859875 0.23781859875 0.23781859875 0.23781859875 0.23781859875 5.1485381126 5.1485381126 
5.1485381126 5.1485381126 5.1485381126 6.0454769135 6.0454769135 6.0454769135 6.0454769135 6.0454769135 6.0454769135 
4.0745635033 4.0745635033 4.0745635033 4.0745635033 4.0745635033 2.4813058376 2.4813058376 2.4813058376 2.4813058376 
2.4813058376 3.617654562 3.617654562 3.617654562 3.617654562 3.617654562 3.617654562 0 0 
0 0 0 2.0184180737 2.0184180737 2.0184180737 2.0184180737 2.0184180737 0 
0 0 0 0 0 0 0 0 3.9647476673 
3.9647476673 3.9647476673 3.9647476673 3.9647476673 3.9647476673 0 0 0 0 
0.36962038279 0.36962038279 0.36962038279 0.36962038279 0.36962038279 0.36962038279 1.8761260509 1.8761260509 1.8761260509 
1.8761260509 6.0814929008 6.0814929008 6.0814929008 6.0814929008 6.0814929008 5.5013561249 5.5013561249 5.5013561249 
5.5013561249 5.5013561249 1.9250164032 1.9250164032 1.9250164032 1.9250164032 1.9250164032 5.3941831589 5.3941831589 
5.3941831589 5.3941831589 5.3941831589 1.9501469135 1.9501469135 1.9501469135 1.9501469135 1.9501469135 5.9018959999 
5.9018959999 5.9018959999 5.9018959999 5.9018959999 4.6736168861 4.6736168861 4.6736168861 4.6736168861 4.6736168861 
2.6149950027 2.6149950027 2.6149950027 2.6149950027 2.6149950027 1.5858168602 1.5858168602 1.5858168602 1.5858168602 
1.5858168602 0.053447317332 0.053447317332 0.053447317332 0.053447317332 0.053447317332 5.5214996338 5.5214996338 5.5214996338 
5.5214996338 5.5214996338 0.23781859875 0.23781859875 0.23781859875 0.23781859875 0.23781859875 5.1485381126 5.1485381126 
5.1485381126 5.1485381126 5.1485381126 5.1485381126 6.0454769135 6.0454769135 6.0454769135 6.0454769135 6.0454769135 
4.0745635033 4.0745635033 4.0745635033 4.0745635033 4.0745635033 2.4813058376 2.4813058376 2.4813058376 2.4813058376 
2.4813058376 3.617654562 0 3.617654562 3.617654562 3.617654562 3.617654562 0 0 
0 0 0 0 2.0184180737 2.0184180737 2.0184180737 2.0184180737 0 
0 0 0 0 0 0 0 0 3.9647476673 
3.9647476673 3.9647476673 3.9647476673 3.9647476673 3.9647476673 0 0 0 0 
0.36962038279 0.36962038279 0.36962038279 0.36962038279 0.36962038279 1.8761260509 1.8761260509 0 1.8761260509 
1.8761260509 6.0814929008 6.0814929008 6.0814929008 6.0814929008 6.0814929008 5.5013561249 5.5013561249 5.5013561249 
5.5013561249 5.5013561249 1.9250164032 1.9250164032 1.9250164032 1.9250164032 1.9250164032 5.3941831589 5.3941831589 
5.3941831589 5.3941831589 5.3941831589 1.9501469135 1.9501469135 1.9501469135 1.9501469135 1.9501469135 5.9018959999 
5.9018959999 5.9018959999 5.9018959999 5.9018959999 4.6736168861 4.6736168861 4.6736168861 4.6736168861 4.6736168861 
2.6149950027 2.6149950027 2.6149950027 2.6149950027 0 1.5858168602 1.5858168602 1.5858168602 1.5858168602 
1.5858168602 0.053447317332 0.053447317332 0.053447317332 0.053447317332 0.053447317332 5.5214996338 5.5214996338 5.5214996338 
5.5214996338 0.23781859875 0.23781859875 0.23781859875 0.23781859875 0.23781859875 0.23781859875 5.1485381126 5.1485381126 
5.1485381126 5.1485381126 5.1485381126 5.1485381126 5.1485381126 6.0454769135 6.0454769135 6.0454769135 6.0454769135 
4.0745635033 4.0745635033 3.5830554962 3.5830554962 3.5830554962 1.0779426098 2.4813058376 1.0779426098 1.0779426098 
1.0779426098 1.0779426098 0 0 3.617654562 3.617654562 3.617654562 0 0 
0 0 5.4528231621 5.4528231621 2.0184180737 5.4528231621 5.4528231621 2.0184180737 0 
6.1185898781 6.1185898781 0 0 0 0 0 0 0 
0 0 3.9647476673 3.9647476673 4.4230332375 4.4230332375 4.4230332375 4.4230332375 4.4230332375 
3.1972904205 3.1972904205 3.1972904205 3.1972904205 3.1972904205 3.1972904205 1.8761260509 0 0 
1.8761260509 6.0814929008 6.0814929008 6.0814929008 6.0814929008 6.0814929008 2.3746333122 2.3746333122 2.3746333122 
2.3746333122 2.3746333122 2.3746333122 0 1.9250164032 0 1.9250164032 0 5.3941831589 
0 5.3941831589 2.1797924042 2.1797924042 2.1797924042 2.1797924042 2.1797924042 2.1797924042 1.2928550243 
1.2928550243 5.9018959999 1.2928550243 1.2928550243 4.235724926 4.235724926 4.235724926 4.235724926 4.235724926 
4.235724926 2.6149950027 2.6149950027 2.6149950027 2.6149950027 0 2.7199914455 2.7199914455 2.7199914455 
2.7199914455 1.2195748091 1.2195748091 0.053447317332 1.2195748091 1.2195748091 0.6558598876 0.6558598876 5.5214996338 
0.6558598876 0.6558598876 0.23781859875 4.1844778061 4.1844778061 4.1844778061 4.1844778061 1.8602604866 1.8602604866 
1.8602604866 1.8602604866 1.8602604866 3.1402072906 3.1402072906 3.1402072906 3.1402072906 3.1402072906 3.5830554962 
3.5830554962 3.5830554962 3.5830554962 3.5830554962 3.5830554962 1.0779426098 1.0779426098 1.0779426098 1.0779426098 
1.0779426098 1.0779426098 0 0 0 0 0 0 0 
0 0 5.4528231621 5.4528231621 5.4528231621 5.4528231621 5.4528231621 6.1185898781 6.1185898781 
6.1185898781 6.1185898781 6.1185898781 6.1185898781 0 0 0 0 0 
0 0 0 0 4.4230332375 4.4230332375 4.4230332375 4.4230332375 4.4230332375 
3.1972904205 3.1972904205 3.1972904205 3.1972904205 3.1972904205 0 0 0 0 
0 0 0 0 0 0 2.3746333122 2.3746333122 2.3746333122 
2.3746333122 2.3746333122 2.3746333122 0 0 0 0 0 0 
0 0 0 2.1797924042 2.1797924042 2.1797924042 2.1797924042 2.1797924042 1.2928550243 
1.2928550243 1.2928550243 1.2928550243 1.2928550243 4.235724926 4.235724926 4.235724926 4.235724926 4.235724926 
2.6149950027 0 0 0 0 2.7199914455 2.7199914455 2.7199914455 2.7199914455 
2.7199914455 1.2195748091 1.2195748091 1.2195748091 1.2195748091 1.2195748091 0.6558598876 0.6558598876 0.6558598876 
0.6558598876 0.6558598876 4.1844778061 4.1844778061 4.1844778061 4.1844778061 4.1844778061 1.8602604866 1.8602604866 
1.8602604866 1.8602604866 1.8602604866 3.1402072906 1.8602604866 3.1402072906 3.1402072906 3.1402072906 3.1402072906 
3.5830554962 3.5830554962 3.5830554962 3.5830554962 3.5830554962 1.0779426098 1.0779426098 1.0779426098 1.0779426098 
1.0779426098 1.0779426098 0 0 0 0 0 0 0 
0 0 5.4528231621 5.4528231621 5.4528231621 5.4528231621 5.4528231621 5.4528231621 6.1185898781 
6.1185898781 6.1185898781 6.1185898781 6.1185898781 0 0 0 0 0 
0 0 0 0 4.4230332375 4.4230332375 4.4230332375 4.4230332375 4.4230332375 
3.1972904205 3.1972904205 3.1972904205 3.1972904205 3.1972904205 0 0 0 0 
0 0 0 0 0 0 0 2.3746333122 2.3746333122 
2.3746333122 2.3746333122 2.3746333122 0 0 0 0 0 0 
0 0 0 0 2.1797924042 2.1797924042 2.1797924042 2.1797924042 2.1797924042 
1.2928550243 1.2928550243 1.2928550243 1.2928550243 4.235724926 4.235724926 4.235724926 4.235724926 4.235724926 
0 0 0 0 0 2.7199914455 2.7199914455 2.7199914455 2.7199914455 
2.7199914455 1.2195748091 1.2195748091 1.2195748091 1.2195748091 1.2195748091 0.6558598876 0.6558598876 0.6558598876 
0.6558598876 0.6558598876 4.1844778061 4.1844778061 4.1844778061 4.1844778061 4.1844778061 1.8602604866 1.8602604866 
1.8602604866 1.8602604866 1.8602604866 1.8602604866 3.1402072906 3.1402072906 3.1402072906 3.1402072906 3.5830554962 
3.5830554962 3.5830554962 3.5830554962 3.5830554962 3.5830554962 1.0779426098 1.0779426098 1.0779426098 1.0779426098 
1.0779426098 1.0779426098 0 0 0 0 0 0 0 
0 0 5.4528231621 5.4528231621 5.4528231621 5.4528231621 5.4528231621 6.1185898781 6.1185898781 
6.1185898781 6.1185898781 6.1185898781 6.1185898781 0 0 0 0 0 
0 0 0 0 4.4230332375 4.4230332375 4.4230332375 4.4230332375 4.4230332375 
3.1972904205 3.1972904205 3.1972904205 3.1972904205 3.1972904205 3.1972904205 0 0 0 
0 0 0 0 0 0 0 2.3746333122 2.3746333122 
2.3746333122 2.3746333122 2.3746333122 0 0 0 0 0 0 
0 0 0 2.1797924042 2.1797924042 2.1797924042 2.1797924042 2.1797924042 1.2928550243 
1.2928550243 1.2928550243 1.2928550243 1.2928550243 4.235724926 4.235724926 4.235724926 4.235724926 4.235724926 
4.235724926 0 0 0 0 2.7199914455 2.7199914455 2.7199914455 2.7199914455 
2.7199914455 1.2195748091 1.2195748091 1.2195748091 1.2195748091 1.2195748091 1.2195748091 0.6558598876 0.6558598876 
0.6558598876 0.6558598876 4.1844778061 4.1844778061 4.1844778061 4.1844778061 4.1844778061 1.8602604866 1.8602604866 
1.8602604866 1.8602604866 1.8602604866 3.1402072906 3.1402072906 3.1402072906 3.1402072906 3.1402072906 3.5830554962 
3.5830554962 3.5830554962 3.5830554962 3.5830554962 3.5830554962 1.0779426098 1.0779426098 1.0779426098 5.4769353867 
5.4769353867 0 0 0 0 0 0 0 0 
0.11362411082 0 5.4528231621 5.4528231621 5.4528231621 5.4528231621 5.4528231621 6.1185898781 6.1185898781 
6.1185898781 6.1185898781 6.1185898781 0 0 0 0 0 0 
0 0 0 0 4.4230332375 4.4230332375 4.4230332375 4.4230332375 4.4230332375 
3.1972904205 3.1972904205 3.1972904205 1.3389664888 3.1972904205 3.1972904205 0 0 0 
0 0 0 0 0 0 0 2.3746333122 2.3746333122 
2.3746333122 2.3746333122 0 0 0 0 0 0 0 
0 0 0 2.1797924042 2.1797924042 2.1797924042 2.1797924042 2.1797924042 1.2928550243 
1.2928550243 1.2928550243 1.2928550243 1.2928550243 4.235724926 3.0444421768 3.0444421768 3.0444421768 4.235724926 
4.235724926 0 0 0 0 2.7199914455 2.7199914455 2.7199914455 2.7199914455 
2.7199914455 1.2195748091 1.2195748091 1.2195748091 1.2195748091 1.2195748091 1.2195748091 0.6558598876 0.6558598876 
0.6558598876 0.6558598876 4.1844778061 4.1844778061 4.1844778061 4.1844778061 4.1844778061 0.53226161003 1.8602604866 
1.8602604866 1.8602604866 1.8602604866 1.0665127039 3.1402072906 3.1402072906 3.1402072906 3.1402072906 3.5830554962 
2.0442426205 2.0442426205 2.0442426205 2.0442426205 2.0442426205 2.0442426205 5.4769353867 5.4769353867 5.4769353867 
5.4769353867 5.6529541016 5.6529541016 0 5.6529541016 5.6529541016 0.11362411082 0.11362411082 0.11362411082 
0.11362411082 0 1.2618308067 1.2618308067 1.2618308067 1.2618308067 1.2618308067 2.0588495731 2.0588495731 
2.0588495731 2.0588495731 6.1185898781 6.2016506195 6.2016506195 6.2016506195 6.2016506195 0 0 
4.9180555344 4.9180555344 4.9180555344 4.9180555344 2.1306951046 2.1306951046 4.4230332375 2.1306951046 2.1306951046 
1.3389664888 1.3389664888 1.3389664888 1.3389664888 1.3389664888 4.2375411987 4.2375411987 4.2375411987 0 
0 5.2633619308 0 5.2633619308 5.2633619308 5.2633619308 5.8572859764 5.8572859764 5.8572859764 
5.8572859764 5.8572859764 2.1602296829 2.1602296829 2.1602296829 2.1602296829 2.1602296829 5.5441975594 5.5441975594 
5.5441975594 5.5441975594 5.5441975594 4.3171544075 4.3171544075 4.3171544075 4.3171544075 4.3171544075 4.3171544075 
1.2928550243 1.2928550243 0 0 3.0444421768 3.0444421768 3.0444421768 3.0444421768 3.0444421768 
6.1920385361 6.1920385361 0 6.1920385361 6.1920385361 1.4741029739 1.4741029739 1.4741029739 2.7199914455 
2.7199914455 4.5582857132 4.5582857132 4.5582857132 1.2195748091 4.5582857132 4.5582857132 0.6558598876 0.6558598876 
0.6558598876 0.6558598876 4.1844778061 0.53226161003 0.53226161003 0.53226161003 1.8602604866 0.53226161003 1.0665127039 
1.0665127039 1.0665127039 1.0665127039 0 0 3.1402072906 0 0 3.1402072906 
2.0442426205 2.0442426205 2.0442426205 2.0442426205 2.0442426205 5.4769353867 5.4769353867 5.4769353867 5.4769353867 
5.4769353867 5.6529541016 5.6529541016 5.6529541016 5.6529541016 5.6529541016 0.11362411082 0.11362411082 0.11362411082 
0.11362411082 0.11362411082 1.2618308067 1.2618308067 1.2618308067 1.2618308067 1.2618308067 2.0588495731 2.0588495731 
2.0588495731 2.0588495731 2.0588495731 6.2016506195 6.2016506195 6.2016506195 6.2016506195 0 4.9180555344 
4.9180555344 4.9180555344 4.9180555344 4.9180555344 2.1306951046 2.1306951046 2.1306951046 2.1306951046 2.1306951046 
1.3389664888 1.3389664888 1.3389664888 1.3389664888 1.3389664888 4.2375411987 4.2375411987 4.2375411987 4.2375411987 
4.2375411987 5.2633619308 5.2633619308 5.2633619308 5.2633619308 5.2633619308 5.8572859764 5.8572859764 5.8572859764 
5.8572859764 5.8572859764 2.1602296829 2.1602296829 2.1602296829 2.1602296829 2.1602296829 5.5441975594 5.5441975594 
5.5441975594 5.5441975594 5.5441975594 4.3171544075 4.3171544075 4.3171544075 4.3171544075 4.3171544075 4.3171544075 
0 0 0 0 0 3.0444421768 3.0444421768 3.0444421768 3.0444421768 
6.1920385361 6.1920385361 6.1920385361 6.1920385361 6.1920385361 1.4741029739 1.4741029739 1.4741029739 1.4741029739 
4.5582857132 4.5582857132 4.5582857132 4.5582857132 4.5582857132 4.5582857132 4.5582857132 0 0 
0 0 0.53226161003 0.53226161003 0.53226161003 0.53226161003 0.53226161003 0.53226161003 1.0665127039 
1.0665127039 1.0665127039 1.0665127039 1.0665127039 0 0 0 0 0 
2.0442426205 2.0442426205 2.0442426205 2.0442426205 2.0442426205 5.4769353867 5.4769353867 5.4769353867 5.4769353867 
5.6529541016 5.6529541016 5.6529541016 5.6529541016 5.6529541016 5.6529541016 0.11362411082 0.11362411082 0.11362411082 
0.11362411082 0.11362411082 1.2618308067 1.2618308067 1.2618308067 1.2618308067 1.2618308067 2.0588495731 2.0588495731 
2.0588495731 2.0588495731 2.0588495731 6.2016506195 6.2016506195 6.2016506195 6.2016506195 0 0 
4.9180555344 4.9180555344 4.9180555344 4.9180555344 4.9180555344 2.1306951046 2.1306951046 2.1306951046 2.1306951046 
1.3389664888 1.3389664888 1.3389664888 1.3389664888 1.3389664888 4.2375411987 4.2375411987 4.2375411987 4.2375411987 
4.2375411987 5.2633619308 5.2633619308 5.2633619308 5.2633619308 5.2633619308 5.8572859764 5.8572859764 5.8572859764 
5.8572859764 2.1602296829 2.1602296829 2.1602296829 2.1602296829 2.1602296829 2.1602296829 5.5441975594 5.5441975594 
5.5441975594 5.5441975594 5.5441975594 4.3171544075 4.3171544075 4.3171544075 4.3171544075 4.3171544075 4.3171544075 
0 0 0 0 0 3.0444421768 3.0444421768 3.0444421768 3.0444421768 
6.1920385361 6.1920385361 6.1920385361 6.1920385361 6.1920385361 1.4741029739 1.4741029739 1.4741029739 1.4741029739 
1.4741029739 4.5582857132 4.5582857132 4.5582857132 4.5582857132 4.5582857132 4.5582857132 0 0 
0 0 0.53226161003 0.53226161003 0.53226161003 0.53226161003 0.53226161003 1.0665127039 1.0665127039 
1.0665127039 1.0665127039 1.0665127039 1.0665127039 0 0 0 0 0 
2.0442426205 2.0442426205 2.0442426205 2.0442426205 2.0442426205 5.4769353867 5.4769353867 5.4769353867 5.4769353867 
5.4769353867 5.6529541016 5.6529541016 5.6529541016 5.6529541016 5.6529541016 0.11362411082 0.11362411082 0.11362411082 
0.11362411082 0.11362411082 1.2618308067 1.2618308067 1.2618308067 1.2618308067 2.0588495731 2.0588495731 2.0588495731 
2.0588495731 2.0588495731 2.0588495731 2.0588495731 6.2016506195 6.2016506195 6.2016506195 6.2016506195 4.9180555344 
4.9180555344 4.9180555344 4.9180555344 4.9180555344 2.1306951046 2.1306951046 2.1306951046 2.1306951046 2.1306951046 
1.3389664888 1.3389664888 1.3389664888 1.3389664888 1.3389664888 4.2375411987 4.2375411987 4.2375411987 4.2375411987 
4.2375411987 5.2633619308 5.2633619308 5.2633619308 5.2633619308 5.2633619308 5.2633619308 5.8572859764 5.8572859764 
5.8572859764 2.1602296829 2.1602296829 2.1602296829 2.1602296829 2.1602296829 2.1602296829 5.5441975594 5.5441975594 
5.5441975594 5.5441975594 5.5441975594 5.5441975594 4.3171544075 4.3171544075 4.3171544075 4.3171544075 4.3171544075 
0 0 0 0 3.0444421768 3.0444421768 3.0444421768 3.0444421768 3.0444421768 
6.1920385361 6.1920385361 6.1920385361 6.1920385361 6.1920385361 1.4741029739 1.4741029739 1.4741029739 1.4741029739 
1.4741029739 1.4741029739 4.5582857132 4.5582857132 4.5582857132 4.5582857132 4.5582857132 0 0 
0 0 0 0.53226161003 0.53226161003 0.53226161003 0.53226161003 1.0665127039 1.0665127039 
1.0665127039 1.0665127039 1.0665127039 0 0 0 0 0 0 
2.0442426205 2.0442426205 2.0442426205 2.0442426205 2.0442426205 5.4769353867 5.4769353867 5.4769353867 5.4769353867 
5.4769353867 5.6529541016 5.6529541016 5.6529541016 5.6529541016 5.6529541016 0.11362411082 0.11362411082 0.11362411082 
0.11362411082 0.11362411082 1.2618308067 1.2618308067 1.2618308067 1.2618308067 1.2618308067 2.0588495731 2.0588495731 
2.0588495731 2.0588495731 6.2016506195 6.2016506195 6.2016506195 6.2016506195 6.2016506195 6.2016506195 4.9180555344 
4.9180555344 4.9180555344 4.9180555344 4.9180555344 2.1306951046 2.1306951046 2.1306951046 2.1306951046 2.1306951046 
2.3128602505 1.3389664888 1.3389664888 1.3389664888 1.3389664888 4.2375411987 4.2375411987 4.2375411987 4.2375411987 
4.2375411987 4.2375411987 5.2633619308 5.2633619308 5.2633619308 5.2633619308 5.8572859764 5.8572859764 5.8572859764 
5.8572859764 5.8572859764 2.1602296829 2.1602296829 2.1602296829 2.1602296829 2.1602296829 5.5441975594 5.5441975594 
5.5441975594 5.5441975594 5.5441975594 4.3171544075 4.3171544075 4.3171544075 4.3171544075 4.3171544075 3.7950925827 
0 0 0 0 3.0444421768 3.0444421768 3.0444421768 3.0444421768 5.9961771965 
6.1920385361 6.1920385361 6.1920385361 6.1920385361 6.1920385361 1.4741029739 1.4741029739 1.4741029739 1.4741029739 
1.4741029739 1.4741029739 0.85019910336 4.5582857132 4.5582857132 4.5582857132 0 0 0 
0 0 0 0.53226161003 0.53226161003 0.53226161003 0.53226161003 1.0665127039 1.0665127039 
1.0665127039 1.0665127039 1.0665127039 0 0 0 0 0 0 
5.7244377136 5.7244377136 5.7244377136 5.7244377136 5.7244377136 1.3376017809 1.3376017809 1.3376017809 1.3376017809 
1.3376017809 5.6529541016 4.7699022293 4.7699022293 4.7699022293 4.7699022293 3.7715129852 3.7715129852 3.7715129852 
3.7715129852 0.11362411082 3.7715129852 1.2618308067 1.2618308067 1.2618308067 1.2618308067 5.2851986885 2.0588495731 
5.2851986885 2.0588495731 5.2851986885 6.2016506195 6.2016506195 6.2016506195 6.2016506195 6.2016506195 4.9180555344 
4.9180555344 4.9180555344 0 0 0 2.1306951046 2.1306951046 2.1306951046 2.3128602505 
2.3128602505 2.3128602505 2.3128602505 2.3128602505 2.3128602505 1.3389664888 2.1382620335 2.1382620335 4.2375411987 
4.2375411987 2.1382620335 5.2633619308 5.2633619308 5.2633619308 5.2633619308 5.8572859764 5.8572859764 5.8572859764 
5.8572859764 5.8572859764 1.829661727 1.829661727 1.829661727 1.829661727 1.829661727 5.5441975594 5.4502167702 
5.4502167702 5.4502167702 5.4502167702 3.7950925827 3.7950925827 3.7950925827 3.7950925827 3.7950925827 3.7950925827 
0 0 0 0 5.9961771965 5.9961771965 5.9961771965 5.9961771965 5.9961771965 
5.9961771965 6.1920385361 6.1920385361 5.5749750137 5.5749750137 5.5749750137 1.4741029739 1.4741029739 0 
1.4741029739 0.85019910336 0.85019910336 0.85019910336 0.85019910336 0.85019910336 0 0 0 
0 0 0 0 0.53226161003 0.53226161003 0.53226161003 3.4626893997 3.4626893997 
3.4626893997 3.4626893997 3.4626893997 3.4626893997 0 0 0 0 0 
5.7244377136 5.7244377136 5.7244377136 5.7244377136 5.7244377136 1.3376017809 1.3376017809 1.3376017809 1.3376017809 
1.3376017809 4.7699022293 4.7699022293 4.7699022293 4.7699022293 4.7699022293 3.7715129852 3.7715129852 3.7715129852 
3.7715129852 3.7715129852 3.7715129852 0 0 0 0 0 5.2851986885 
5.2851986885 5.2851986885 5.2851986885 5.2851986885 0 0 0 0 0 
0 0 0 0 0 0 0 0 0 
2.3128602505 2.3128602505 2.3128602505 2.3128602505 2.3128602505 2.1382620335 2.1382620335 2.1382620335 2.1382620335 
4.2375411987 2.1382620335 0 0 0 0 0 0 0 
0 0 1.829661727 1.829661727 1.829661727 1.829661727 1.829661727 5.4502167702 5.4502167702 
5.4502167702 5.4502167702 5.4502167702 3.7950925827 3.7950925827 3.7950925827 3.7950925827 3.7950925827 3.7950925827 
0 0 0 0 5.9961771965 5.9961771965 5.9961771965 5.9961771965 5.9961771965 
5.5749750137 5.5749750137 5.5749750137 5.5749750137 5.5749750137 5.5749750137 0 0 0 
0 0.85019910336 0.85019910336 0.85019910336 0.85019910336 0.85019910336 0 0 0 
0 0 0 0 0 0 0 3.4626893997 3.4626893997 
3.4626893997 3.4626893997 3.4626893997 3.4626893997 0 0 0 0 0 
5.7244377136 5.7244377136 5.7244377136 5.7244377136 5.7244377136 1.3376017809 1.3376017809 1.3376017809 1.3376017809 
1.3376017809 1.3376017809 4.7699022293 4.7699022293 4.7699022293 4.7699022293 3.7715129852 3.7715129852 3.7715129852 
3.7715129852 3.7715129852 3.7715129852 0 0 0 0 5.2851986885 5.2851986885 
5.2851986885 5.2851986885 5.2851986885 5.2851986885 0 0 0 0 0 
0 0 0 0 0 0 0 0 0 
0 2.3128602505 2.3128602505 2.3128602505 2.3128602505 2.1382620335 2.1382620335 2.1382620335 2.1382620335 
2.1382620335 2.1382620335 0 0 0 0 0 0 0 
0 0 1.829661727 1.829661727 1.829661727 1.829661727 1.829661727 5.4502167702 5.4502167702 
5.4502167702 5.4502167702 5.4502167702 3.7950925827 3.7950925827 3.7950925827 3.7950925827 3.7950925827 3.7950925827 
0 0 0 0 5.9961771965 5.9961771965 5.9961771965 5.9961771965 5.9961771965 
5.5749750137 5.5749750137 5.5749750137 5.5749750137 5.5749750137 5.5749750137 0 0 0 
0 0 0.85019910336 0.85019910336 0.85019910336 0 0.85019910336 0 0 
0 0 0 0 0 0 0 0 3.4626893997 
3.4626893997 3.4626893997 0 3.4626893997 0 0 0 0 0 
5.7244377136 5.7244377136 5.7244377136 5.7244377136 5.7244377136 1.3376017809 1.3376017809 1.3376017809 1.3376017809 
1.3376017809 4.7699022293 4.7699022293 4.7699022293 4.7699022293 4.7699022293 3.7715129852 3.7715129852 3.7715129852 
3.7715129852 3.7715129852 3.7715129852 0 0 0 0 5.2851986885 5.2851986885 
5.2851986885 5.2851986885 5.2851986885 5.2851986885 0 0 0 0 0 
0 0 0 0 0 0 0 0 0 
2.3128602505 0 2.3128602505 2.3128602505 2.3128602505 2.1382620335 2.1382620335 2.1382620335 2.1382620335 
2.1382620335 2.1382620335 0 0 0 0 0 0 0 
0 0 1.829661727 1.829661727 1.829661727 1.829661727 1.829661727 5.4502167702 5.4502167702 
5.4502167702 5.4502167702 5.4502167702 5.4502167702 3.7950925827 3.7950925827 3.7950925827 0 3.7950925827 
0 0 0 0 5.9961771965 5.9961771965 5.9961771965 5.9961771965 5.9961771965 
5.5749750137 5.5749750137 5.5749750137 5.5749750137 5.5749750137 5.5749750137 0 0 0 
0 0.85019910336 0 0.85019910336 0.85019910336 0.85019910336 0.85019910336 0 0 
0 0 0 0 0 0 0 3.4626893997 3.4626893997 
3.4626893997 3.4626893997 3.4626893997 0 0 0 0 0 0 
5.7244377136 5.7244377136 5.7244377136 5.7244377136 5.7244377136 1.3376017809 1.3376017809 1.3376017809 0.24613182247 
1.3376017809 4.7699022293 4.7699022293 4.7699022293 4.7699022293 4.7699022293 4.7699022293 3.7715129852 3.7715129852 
3.7715129852 3.7715129852 3.7715129852 0 0 0 0 0 5.2851986885 
5.2851986885 5.2851986885 5.2851986885 5.2851986885 0 0 0 0 0 
0 0 0 0 0 0 0 0 0 
0 2.3128602505 2.3128602505 2.3128602505 2.3128602505 2.1382620335 3.8650212288 2.1382620335 2.1382620335 
2.1382620335 2.1382620335 0 0 0 0 0 0 0 
0 0 1.829661727 1.829661727 1.829661727 1.829661727 1.829661727 5.4502167702 5.4502167702 
5.4502167702 5.4502167702 5.4502167702 1.4056870937 3.7950925827 3.7950925827 3.7950925827 3.7950925827 0 
0 0 0 0 5.9961771965 5.9961771965 5.9961771965 5.9961771965 5.9961771965 
5.5749750137 5.5749750137 5.5749750137 5.5749750137 5.5749750137 5.5749750137 0 0 0 
0 0.85019910336 0.85019910336 0.85019910336 0.85019910336 0.85019910336 0 0 0 
0 0 0 0 0 0 0 3.4626893997 3.4626893997 
3.4626893997 3.4626893997 0 0 0 0 0 0 0 
0.65474683046 0.65474683046 0.65474683046 0.65474683046 0.65474683046 0.24613182247 0.24613182247 0.24613182247 0.24613182247 
1.3376017809 0.45966121554 0.45966121554 0.45966121554 0.45966121554 0.45966121554 4.7699022293 4.7699022293 5.442109108 
5.442109108 5.442109108 5.442109108 4.9521226883 4.9521226883 0 0 0 5.2056012154 
5.2056012154 5.2056012154 5.2056012154 5.2851986885 0 2.1421339512 2.1421339512 2.1421339512 2.1421339512 
0 0 0 0 0 0 0 0 0 
3.8650212288 3.8650212288 2.3128602505 3.8650212288 3.8650212288 3.8650212288 2.1382620335 2.1382620335 2.1382620335 
2.1382620335 4.9127736092 4.9127736092 4.9127736092 4.9127736092 0 4.9127736092 2.3753945827 2.3753945827 
2.3753945827 2.3753945827 3.585870266 3.585870266 3.585870266 3.585870266 1.4056870937 1.4056870937 1.4056870937 
1.4056870937 5.4502167702 1.4056870937 0.51362681389 0.51362681389 0.51362681389 0.51362681389 0.51362681389 0 
0 0 0 0 1.6756957769 1.6756957769 1.6756957769 1.6756957769 1.6756957769 
5.59709692 5.59709692 5.59709692 5.59709692 5.59709692 3.5468490124 3.5468490124 3.5468490124 3.5468490124 
3.5468490124 5.8127212524 5.8127212524 0.85019910336 5.8127212524 5.8127212524 5.8127212524 0 0 
0 0 2.8756210804 2.8756210804 2.8756210804 2.8756210804 2.8756210804 1.7419308424 1.7419308424 
1.7419308424 1.7419308424 1.7419308424 0 4.9453792572 4.9453792572 4.9453792572 4.9453792572 4.9453792572 
0.65474683046 0.65474683046 0.65474683046 0.65474683046 0.65474683046 0.24613182247 0.24613182247 0.24613182247 0.24613182247 
0.24613182247 0.45966121554 0.45966121554 0.45966121554 0.45966121554 0.45966121554 5.442109108 5.442109108 5.442109108 
5.442109108 5.442109108 4.9521226883 4.9521226883 4.9521226883 4.9521226883 4.9521226883 5.2056012154 5.2056012154 
5.2056012154 5.2056012154 5.2056012154 2.1421339512 2.1421339512 2.1421339512 2.1421339512 2.1421339512 2.1421339512 
0 0 0 0 0 0 0 0 0 
3.8650212288 3.8650212288 3.8650212288 3.8650212288 3.8650212288 0 0 0 0 
0 0 4.9127736092 4.9127736092 4.9127736092 4.9127736092 2.3753945827 2.3753945827 2.3753945827 
2.3753945827 2.3753945827 3.585870266 3.585870266 3.585870266 3.585870266 3.585870266 1.4056870937 1.4056870937 
1.4056870937 1.4056870937 0.51362681389 0.51362681389 0.51362681389 0.51362681389 0.51362681389 0 0 
0 0 0 0 1.6756957769 1.6756957769 1.6756957769 1.6756957769 1.6756957769 
5.59709692 5.59709692 5.59709692 5.59709692 5.59709692 3.5468490124 3.5468490124 3.5468490124 3.5468490124 
3.5468490124 5.8127212524 5.8127212524 5.8127212524 5.8127212524 5.8127212524 5.8127212524 0 0 
0 0 2.8756210804 2.8756210804 2.8756210804 2.8756210804 2.8756210804 1.7419308424 1.7419308424 
1.7419308424 1.7419308424 1.7419308424 4.9453792572 4.9453792572 4.9453792572 4.9453792572 4.9453792572 4.9453792572 
0.65474683046 0.65474683046 0.65474683046 0.65474683046 0.65474683046 0.24613182247 0.24613182247 0.24613182247 0.24613182247 
0.24613182247 0.45966121554 0.45966121554 0.45966121554 0.45966121554 0.45966121554 5.442109108 5.442109108 5.442109108 
5.442109108 5.442109108 4.9521226883 4.9521226883 4.9521226883 4.9521226883 4.9521226883 5.2056012154 5.2056012154 
5.2056012154 5.2056012154 5.2056012154 2.1421339512 2.1421339512 2.1421339512 2.1421339512 2.1421339512 2.1421339512 
0 0 0 0 0 0 0 0 0 
3.8650212288 3.8650212288 3.8650212288 3.8650212288 3.8650212288 3.8650212288 0 0 0 
0 4.9127736092 4.9127736092 4.9127736092 4.9127736092 4.9127736092 2.3753945827 2.3753945827 2.3753945827 
2.3753945827 2.3753945827 3.585870266 3.585870266 3.585870266 3.585870266 1.4056870937 1.4056870937 1.4056870937 
1.4056870937 1.4056870937 1.4056870937 0.51362681389 0.51362681389 0.51362681389 0.51362681389 0.51362681389 0 
0 0 0 0 1.6756957769 1.6756957769 1.6756957769 1.6756957769 1.6756957769 
5.59709692 5.59709692 5.59709692 5.59709692 5.59709692 3.5468490124 3.5468490124 3.5468490124 3.5468490124 
3.5468490124 5.8127212524 5.8127212524 5.8127212524 5.8127212524 5.8127212524 0 0 0 
0 0 2.8756210804 2.8756210804 2.8756210804 2.8756210804 2.8756210804 1.7419308424 1.7419308424 
1.7419308424 1.7419308424 1.7419308424 4.9453792572 4.9453792572 4.9453792572 4.9453792572 4.9453792572 0.65474683046 
0.65474683046 0.65474683046 0.65474683046 0.65474683046 0.65474683046 0.24613182247 0.24613182247 0.24613182247 0.24613182247 
0.24613182247 0.45966121554 0.45966121554 0.45966121554 0.45966121554 0.45966121554 5.442109108 5.442109108 5.442109108 
5.442109108 5.442109108 4.9521226883 4.9521226883 4.9521226883 4.9521226883 4.9521226883 5.2056012154 5.2056012154 
5.2056012154 5.2056012154 5.2056012154 5.2056012154 2.1421339512 2.1421339512 2.1421339512 2.1421339512 2.1421339512 
0 0 0 0 0 0 0 0 0 
3.8650212288 3.8650212288 3.8650212288 3.8650212288 3.8650212288 3.8650212288 0 0 0 
0 4.9127736092 4.9127736092 4.9127736092 4.9127736092 4.9127736092 2.3753945827 2.3753945827 2.3753945827 
2.3753945827 2.3753945827 2.3753945827 3.585870266 3.585870266 3.585870266 3.585870266 1.4056870937 1.4056870937 
1.4056870937 1.4056870937 1.4056870937 0.51362681389 0.51362681389 0.51362681389 0.51362681389 0.51362681389 0 
0 0 0 0 1.6756957769 1.6756957769 1.6756957769 1.6756957769 1.6756957769 
5.59709692 5.59709692 5.59709692 5.59709692 5.59709692 3.5468490124 3.5468490124 3.5468490124 3.5468490124 
3.5468490124 3.5468490124 5.8127212524 5.8127212524 5.8127212524 0 0 0 0 
0 0 2.8756210804 2.8756210804 2.8756210804 2.8756210804 2.8756210804 1.7419308424 1.7419308424 
1.7419308424 1.7419308424 1.7419308424 1.7419308424 4.9453792572 4.9453792572 4.9453792572 4.9453792572 4.9453792572 
0.65474683046 0.65474683046 0.65474683046 0.65474683046 0.65474683046 0.24613182247 0.24613182247 0.24613182247 0.24613182247 
0.24613182247 0.24613182247 0.45966121554 0.45966121554 0.45966121554 0.45966121554 5.442109108 5.442109108 5.442109108 
5.442109108 0 4.9521226883 4.9521226883 4.9521226883 4.9521226883 4.9521226883 5.2056012154 5.2056012154 
0 5.2056012154 5.2056012154 2.1421339512 2.1421339512 2.1421339512 4.2118062973 2.1421339512 0 
0 0 0 0 0 0 0 0 0 
3.8650212288 3.8650212288 0.57597965002 3.8650212288 0.72294431925 3.8650212288 0 0 0 
0 4.9127736092 4.9127736092 4.9127736092 4.9127736092 4.9127736092 2.3753945827 2.3753945827 2.3753945827 
2.3753945827 2.3753945827 3.585870266 3.585870266 3.585870266 3.585870266 3.585870266 1.4056870937 1.4056870937 
1.4056870937 1.4056870937 1.4056870937 0.51362681389 0.51362681389 0.51362681389 0.51362681389 0.51362681389 0 
0 0 0 0 1.6756957769 1.6756957769 1.6756957769 1.6756957769 1.6756957769 
5.59709692 5.59709692 5.59709692 5.59709692 5.59709692 5.59709692 3.5468490124 3.5468490124 3.5468490124 
3.5468490124 5.8127212524 5.8127212524 5.8127212524 5.8127212524 5.8127212524 0 0 0 
0 0 0 2.8756210804 2.8756210804 2.8756210804 1.7419308424 1.7419308424 1.7419308424 
1.7419308424 1.7419308424 1.7419308424 4.9453792572 4.9453792572 4.9453792572 4.9453792572 4.9453792572 0.64575749636 
5.2015857697 5.2015857697 5.2015857697 0.65474683046 5.2015857697 0.077766634524 0.24613182247 0.077766634524 0.077766634524 
0.077766634524 0.077766634524 0.45966121554 0.45966121554 0 0.45966121554 5.442109108 0 5.442109108 
5.442109108 5.442109108 0 4.9521226883 4.9521226883 4.9521226883 4.9521226883 5.2056012154 0 
0 0 0 4.2118062973 4.2118062973 4.2118062973 4.2118062973 4.2118062973 0 
0 0 0 0 0 0 0 0 0 
0.57597965002 0.57597965002 0.57597965002 0.57597965002 0.57597965002 0.72294431925 0 0 0.72294431925 
0.72294431925 5.5613069534 5.5613069534 5.5613069534 5.5613069534 5.5613069534 2.3753945827 0.25153908134 0.25153908134 
2.3753945827 0.25153908134 0.25153908134 3.585870266 3.585870266 3.585870266 3.585870266 1.5057535172 1.5057535172 
1.5057535172 1.5057535172 1.5057535172 6.209230423 6.209230423 6.209230423 6.209230423 6.209230423 6.209230423 
0 0 0 0 2.64489007 1.6756957769 2.64489007 1.6756957769 2.64489007 
0.72587662935 0.72587662935 0.72587662935 0.72587662935 0.72587662935 1.0513017178 1.0513017178 1.0513017178 1.0513017178 
1.0513017178 1.0513017178 5.8127212524 0 5.8127212524 5.8127212524 1.5166122913 0 0 
0 0 2.8756210804 2.8756210804 2.8756210804 0 4.6748967171 4.6748967171 4.6748967171 
4.6748967171 4.6748967171 4.6748967171 0.64575749636 0.64575749636 0.64575749636 4.9453792572 0.64575749636 5.2015857697 
5.2015857697 5.2015857697 5.2015857697 5.2015857697 5.2015857697 5.2015857697 0.077766634524 0.077766634524 0.077766634524 
0.077766634524 0.077766634524 0 0 0 0 0 0 0 
0 0 0 0 0 0 0 0 0 
0 0 0 4.2118062973 4.2118062973 4.2118062973 4.2118062973 4.2118062973 4.2118062973 
0 0 0 0 0 0 0 0 0 
0.57597965002 0.57597965002 0.57597965002 0.57597965002 0.57597965002 0.72294431925 0.72294431925 0.72294431925 0.72294431925 
0.72294431925 5.5613069534 5.5613069534 5.5613069534 5.5613069534 5.5613069534 0.25153908134 0.25153908134 0.25153908134 
0.25153908134 0.25153908134 0.25153908134 0 0 0 0 1.5057535172 1.5057535172 
1.5057535172 1.5057535172 1.5057535172 6.209230423 6.209230423 6.209230423 6.209230423 6.209230423 6.209230423 
0 0 0 0 2.64489007 2.64489007 2.64489007 2.64489007 2.64489007 
0.72587662935 0.72587662935 0.72587662935 0.72587662935 0.72587662935 1.0513017178 1.0513017178 1.0513017178 1.0513017178 
1.0513017178 1.0513017178 0 0 0 0 1.5166122913 1.5166122913 1.5166122913 
1.5166122913 1.5166122913 1.5166122913 0 0 0 0 4.6748967171 4.6748967171 
4.6748967171 4.6748967171 4.6748967171 0.64575749636 0.64575749636 0.64575749636 0.64575749636 0.64575749636 5.2015857697 
5.2015857697 5.2015857697 5.2015857697 5.2015857697 5.2015857697 0.077766634524 0.077766634524 0.077766634524 0.077766634524 
0.077766634524 0.077766634524 0 0 0 0 0 0 0 
0 0 0 0 0 0 0 0 0 
0 0 0 4.2118062973 0 4.2118062973 4.2118062973 4.2118062973 0 
0 0 0 0 0 0 0 0 0 
0.57597965002 0.57597965002 0.57597965002 0.57597965002 0.57597965002 0.72294431925 0.72294431925 0.72294431925 0.72294431925 
0.72294431925 5.5613069534 5.5613069534 5.5613069534 5.5613069534 5.5613069534 0.25153908134 0.25153908134 0.25153908134 
0.25153908134 0.25153908134 0.25153908134 0 0 0 0 1.5057535172 1.5057535172 
1.5057535172 1.5057535172 1.5057535172 6.209230423 6.209230423 6.209230423 6.209230423 6.209230423 6.209230423 
0 0 0 0 2.64489007 2.64489007 2.64489007 2.64489007 2.64489007 
0.72587662935 0.72587662935 0.72587662935 0.72587662935 0.72587662935 1.0513017178 1.0513017178 1.0513017178 1.0513017178 
1.0513017178 0 0 0 0 0 1.5166122913 1.5166122913 1.5166122913 
1.5166122913 1.5166122913 0 0 0 0 0 4.6748967171 4.6748967171 
4.6748967171 4.6748967171 4.6748967171 0.64575749636 0.64575749636 0.64575749636 0.64575749636 0.64575749636 0.64575749636 
5.2015857697 5.2015857697 5.2015857697 5.2015857697 5.2015857697 5.2015857697 0.077766634524 0.077766634524 0.077766634524 
0.077766634524 0.077766634524 0 0 0 0 0 0 0 
0 0 0 0 0 0 0 0 0 
0 0 0 0 4.2118062973 4.2118062973 4.2118062973 4.2118062973 4.2118062973 
0 0 0 0 0 0 0 0 0 
0.57597965002 0.57597965002 0.57597965002 0.57597965002 0.57597965002 0.72294431925 0.72294431925 0.72294431925 0.72294431925 
0.72294431925 5.5613069534 5.5613069534 5.5613069534 5.5613069534 5.5613069534 0.25153908134 0.25153908134 0.25153908134 
0.25153908134 0.25153908134 0.25153908134 0 0 0 0 1.5057535172 1.5057535172 
1.5057535172 1.5057535172 1.5057535172 1.5057535172 6.209230423 6.209230423 6.209230423 6.209230423 6.209230423 
0 0 0 0 2.64489007 2.64489007 2.64489007 2.64489007 2.64489007 
0.72587662935 0.72587662935 0.72587662935 0.72587662935 0.72587662935 0.72587662935 1.0513017178 1.0513017178 1.0513017178 
1.0513017178 1.0513017178 0 0 0 0 1.5166122913 1.5166122913 1.5166122913 
1.5166122913 1.5166122913 0 0 0 0 0 0 4.6748967171 
4.6748967171 4.6748967171 4.6748967171 0.64575749636 0.64575749636 0.64575749636 0.64575749636 0.64575749636 0.64575749636 
5.2015857697 5.2015857697 5.2015857697 5.2015857697 5.2015857697 0.077766634524 0.077766634524 0.077766634524 0.077766634524 
0.077766634524 0.077766634524 0 0 0 0 0 0 0 
0 0 0 0 0 0 0 0 0 
0 0 0 4.2118062973 4.2118062973 4.2118062973 1.5925316811 1.5925316811 4.2118062973 
0 0 0 0 0 0 0 0 0 
0.57597965002 0.57597965002 0.57597965002 0.57597965002 0.57597965002 0.72294431925 0.72294431925 0.72294431925 0.72294431925 
0.72294431925 5.5613069534 5.5613069534 5.5613069534 5.5613069534 5.5613069534 0.25153908134 0.25153908134 0.25153908134 
0.25153908134 0.25153908134 0.25153908134 0 0 0 0 0 1.5057535172 
1.5057535172 1.5057535172 1.5057535172 3.748051405 2.8264214993 6.209230423 6.209230423 6.209230423 6.209230423 
0 0 0 0 2.64489007 2.64489007 2.64489007 2.64489007 2.64489007 
2.64489007 0.72587662935 0.72587662935 0.72587662935 0.72587662935 0.72587662935 1.0513017178 1.0513017178 1.0513017178 
1.0513017178 1.0513017178 0 0 0 0 0 1.5166122913 1.5166122913 
1.5166122913 0.7001554966 1.5166122913 0 0 0 0 4.6748967171 4.6748967171 
4.6748967171 4.6748967171 4.6748967171 4.6748967171 0.64575749636 0.64575749636 0.64575749636 0.64575749636 5.2015857697 
5.7223930359 5.7223930359 5.7223930359 5.7223930359 5.7223930359 5.7223930359 2.3766720295 2.3766720295 2.3766720295 
2.3766720295 2.3766720295 0 0 0 0 0 0 6.0958971977 
6.0958971977 0 0 5.7126569748 5.7126569748 5.7126569748 0 1.8473654985 1.8473654985 
1.8473654985 1.8473654985 1.8473654985 1.5925316811 1.5925316811 1.5925316811 1.5925316811 1.5925316811 2.9970839024 
2.9970839024 2.9970839024 2.9970839024 2.9970839024 0.62942826748 0.62942826748 0.62942826748 0.62942826748 0 
4.0970377922 4.0970377922 4.0970377922 4.0970377922 4.0970377922 0.24890959263 0.24890959263 0.24890959263 0.72294431925 
0.24890959263 0.24890959263 0.065966926515 0.065966926515 0.065966926515 0.065966926515 6.1740937233 6.1740937233 6.1740937233 
6.1740937233 1.8567291498 1.8567291498 1.8567291498 1.8567291498 0 0 3.748051405 3.748051405 
3.748051405 3.748051405 3.748051405 2.8264214993 2.8264214993 2.8264214993 2.8264214993 2.8264214993 1.9684470892 
1.9684470892 1.9684470892 1.9684470892 1.9684470892 1.9684470892 0.39561352134 0.39561352134 0.39561352134 0.39561352134 
2.64489007 2.64489007 5.739153862 5.739153862 5.739153862 6.0936775208 6.0936775208 6.0936775208 6.0936775208 
1.0513017178 6.0937037468 6.0937037468 0 6.0937037468 6.0937037468 6.0937037468 1.5166122913 1.5166122913 
1.5166122913 1.5166122913 0.7001554966 0.7001554966 0.7001554966 0.7001554966 0.7001554966 1.352212429 1.352212429 
1.352212429 1.352212429 1.352212429 4.6748967171 0.64575749636 3.8817107677 3.8817107677 3.8817107677 5.7223930359 
5.7223930359 5.7223930359 5.7223930359 5.7223930359 5.7223930359 2.3766720295 2.3766720295 2.3766720295 2.3766720295 
2.3766720295 0 0 0 0 0 0 6.0958971977 6.0958971977 
6.0958971977 6.0958971977 5.7126569748 5.7126569748 5.7126569748 5.7126569748 5.7126569748 1.8473654985 1.8473654985 
1.8473654985 1.8473654985 1.8473654985 1.5925316811 1.5925316811 1.5925316811 1.5925316811 1.5925316811 2.9970839024 
2.9970839024 2.9970839024 2.9970839024 2.9970839024 0.62942826748 0.62942826748 0.62942826748 0.62942826748 0.62942826748 
4.0970377922 4.0970377922 4.0970377922 4.0970377922 4.0970377922 0.24890959263 0.24890959263 0.24890959263 0.24890959263 
0.24890959263 0.065966926515 0.065966926515 0.065966926515 0.065966926515 0.065966926515 6.1740937233 6.1740937233 6.1740937233 
6.1740937233 6.1740937233 1.8567291498 1.8567291498 1.8567291498 1.8567291498 1.8567291498 3.748051405 3.748051405 
3.748051405 3.748051405 3.748051405 2.8264214993 2.8264214993 2.8264214993 2.8264214993 2.8264214993 1.9684470892 
1.9684470892 1.9684470892 1.9684470892 1.9684470892 0.39561352134 0.39561352134 0.39561352134 0.39561352134 0.39561352134 
5.739153862 5.739153862 5.739153862 5.739153862 5.739153862 5.739153862 6.0936775208 6.0936775208 6.0936775208 
6.0936775208 6.0937037468 6.0937037468 6.0937037468 6.0937037468 6.0937037468 6.0937037468 0 0 
0 0 0.7001554966 0.7001554966 0.7001554966 0.7001554966 1.352212429 1.352212429 1.352212429 
1.352212429 1.352212429 1.352212429 1.352212429 3.8817107677 3.8817107677 3.8817107677 3.8817107677 5.7223930359 
5.7223930359 5.7223930359 5.7223930359 5.7223930359 5.7223930359 5.7223930359 2.3766720295 2.3766720295 2.3766720295 
2.3766720295 2.3766720295 0 0 0 0 6.0958971977 6.0958971977 6.0958971977 
6.0958971977 6.0958971977 5.7126569748 5.7126569748 5.7126569748 5.7126569748 5.7126569748 1.8473654985 1.8473654985 
1.8473654985 1.8473654985 1.8473654985 1.8473654985 1.5925316811 1.5925316811 1.5925316811 1.5925316811 2.9970839024 
2.9970839024 2.9970839024 2.9970839024 2.9970839024 0.62942826748 0.62942826748 0.62942826748 0.62942826748 0.62942826748 
4.0970377922 4.0970377922 4.0970377922 4.0970377922 4.0970377922 0.24890959263 0.24890959263 0.24890959263 0.24890959263 
0.24890959263 0.065966926515 0.065966926515 0.065966926515 0.065966926515 0.065966926515 6.1740937233 6.1740937233 6.1740937233 
6.1740937233 6.1740937233 1.8567291498 1.8567291498 1.8567291498 1.8567291498 1.8567291498 3.748051405 3.748051405 
3.748051405 3.748051405 3.748051405 2.8264214993 2.8264214993 2.8264214993 2.8264214993 2.8264214993 1.9684470892 
1.9684470892 1.9684470892 1.9684470892 1.9684470892 0.39561352134 0.39561352134 0.39561352134 0.39561352134 0.39561352134 
0.39561352134 5.739153862 5.739153862 5.739153862 5.739153862 6.0936775208 6.0936775208 6.0936775208 6.0936775208 
6.0936775208 6.0937037468 6.0937037468 6.0937037468 6.0937037468 6.0937037468 6.0937037468 0 0 
0 0 0.7001554966 0.7001554966 0.7001554966 0.7001554966 0.7001554966 1.352212429 1.352212429 
1.352212429 1.352212429 1.352212429 3.8817107677 3.8817107677 3.8817107677 3.8817107677 3.8817107677 3.8817107677 
5.7223930359 5.7223930359 5.7223930359 5.7223930359 5.7223930359 2.3766720295 2.3766720295 2.3766720295 2.3766720295 
2.3766720295 2.3766720295 0 0 0 0 6.0958971977 6.0958971977 6.0958971977 
6.0958971977 6.0958971977 5.7126569748 5.7126569748 5.7126569748 5.7126569748 5.7126569748 5.7126569748 1.8473654985 
1.8473654985 1.8473654985 1.8473654985 1.8473654985 1.5925316811 1.5925316811 1.5925316811 1.5925316811 2.9970839024 
2.9970839024 2.9970839024 2.9970839024 2.9970839024 0.62942826748 0.62942826748 0.62942826748 0.62942826748 0.62942826748 
4.0970377922 4.0970377922 4.0970377922 4.0970377922 4.0970377922 0.24890959263 0.24890959263 0.24890959263 0.24890959263 
0.24890959263 0.065966926515 0.065966926515 0.065966926515 0.065966926515 0.065966926515 6.1740937233 6.1740937233 6.1740937233 
6.1740937233 6.1740937233 1.8567291498 1.8567291498 1.8567291498 1.8567291498 1.8567291498 3.748051405 3.748051405 
3.748051405 3.748051405 3.748051405 2.8264214993 2.8264214993 2.8264214993 2.8264214993 2.8264214993 1.9684470892 
1.9684470892 1.9684470892 1.9684470892 1.9684470892 0.39561352134 0.39561352134 0.39561352134 0.39561352134 0.39561352134 
5.739153862 5.739153862 5.739153862 5.739153862 5.739153862 6.0936775208 6.0936775208 6.0936775208 6.0936775208 
6.0936775208 6.0937037468 6.0937037468 6.0937037468 6.0937037468 6.0937037468 6.0937037468 0 0 
0 0 0 0.7001554966 0.7001554966 0.7001554966 0.7001554966 1.352212429 1.352212429 
1.352212429 1.352212429 1.352212429 3.8817107677 3.8817107677 3.8817107677 3.8817107677 3.8817107677 3.8817107677 
5.7223930359 5.7223930359 5.7223930359 5.7223930359 5.7223930359 5.7223930359 2.3766720295 2.3766720295 2.3766720295 
2.3766720295 2.3766720295 0 0 0 0 0 6.0958971977 6.0958971977 
6.0958971977 6.0958971977 5.7126569748 5.7126569748 5.7126569748 5.7126569748 5.7126569748 1.8473654985 1.8473654985 
1.8473654985 1.8473654985 1.8473654985 1.5925316811 1.5925316811 1.5925316811 1.5925316811 1.5925316811 2.9970839024 
2.9970839024 2.9970839024 2.9970839024 2.9970839024 0.62942826748 0.62942826748 0.62942826748 0.62942826748 0.62942826748 
4.0970377922 4.0970377922 4.0970377922 4.0970377922 4.0970377922 0.24890959263 0.24890959263 0.24890959263 0.24890959263 
0.24890959263 0.065966926515 0.065966926515 0.065966926515 0.065966926515 0.065966926515 0.065966926515 6.1740937233 6.1740937233 
6.1740937233 6.1740937233 1.8567291498 1.8567291498 1.8567291498 1.8567291498 1.8567291498 1.8567291498 3.748051405 
3.748051405 3.748051405 3.748051405 2.8264214993 2.8264214993 2.8264214993 2.8264214993 2.8264214993 1.9684470892 
1.9684470892 1.9684470892 1.9684470892 1.9684470892 0.39561352134 0.39561352134 0.39561352134 0.39561352134 4.0432343483 
5.739153862 5.739153862 5.739153862 5.739153862 5.739153862 6.0936775208 6.0936775208 6.0936775208 6.0936775208 
6.0936775208 5.9110536575 6.0937037468 6.0937037468 6.0937037468 5.9110536575 0 0 0 
0 0 0.7001554966 0.7001554966 0.7001554966 0.7001554966 0.7001554966 1.352212429 1.352212429 
1.352212429 1.352212429 1.352212429 1.352212429 3.8817107677 3.8817107677 3.8817107677 3.8817107677 3.8817107677 
0 6.1571788788 6.1571788788 6.1571788788 6.1571788788 2.3766720295 5.7223930359 3.4112827778 3.4112827778 
3.4112827778 3.4112827778 0 0 0 0 6.0958971977 0 6.0958971977 
6.0958971977 6.0958971977 4.3240652084 4.3240652084 5.7126569748 4.3240652084 5.7126569748 4.1584534645 4.1584534645 
4.1584534645 4.1584534645 4.1584534645 4.1584534645 1.6280506849 1.6280506849 1.5925316811 1.6280506849 3.4027261734 
2.9970839024 3.4027261734 3.4027261734 3.4027261734 1.9309976101 1.9309976101 0.62942826748 1.9309976101 1.9309976101 
1.9309976101 4.0970377922 4.0970377922 0 0.24890959263 1.5477700233 1.5477700233 1.5477700233 0.24890959263 
1.5477700233 0.51139640808 0.51139640808 0.065966926515 0.51139640808 0.51139640808 0.51139640808 6.1740937233 6.1740937233 
6.1740937233 0 1.7642645836 1.7642645836 1.8567291498 1.7642645836 1.7642645836 6.178855896 6.178855896 
6.178855896 6.178855896 6.178855896 2.8145115376 2.8145115376 2.8145115376 2.8145115376 2.8145115376 4.0964522362 
4.0964522362 4.0964522362 4.0964522362 4.0964522362 0.39561352134 4.0432343483 4.0432343483 4.0432343483 4.0432343483 
4.0432343483 5.739153862 5.739153862 0 5.739153862 6.0936775208 6.0936775208 6.0936775208 0 
6.0936775208 0 5.9110536575 5.9110536575 5.9110536575 5.9110536575 0 0 0 
0 0 0 0 0.7001554966 0.7001554966 0 0 2.4532694817 
2.4532694817 2.4532694817 1.352212429 2.4532694817 3.8817107677 0 3.8817107677 3.8817107677 0 
0 0 6.1571788788 6.1571788788 6.1571788788 3.4112827778 3.4112827778 3.4112827778 3.4112827778 
3.4112827778 3.4112827778 0 0 0 0 0 0 0 
0 0 4.3240652084 4.3240652084 4.3240652084 4.3240652084 4.3240652084 4.1584534645 4.1584534645 
4.1584534645 4.1584534645 4.1584534645 1.6280506849 1.6280506849 1.6280506849 1.6280506849 1.6280506849 3.4027261734 
3.4027261734 3.4027261734 3.4027261734 3.4027261734 1.9309976101 1.9309976101 1.9309976101 1.9309976101 1.9309976101 
1.9309976101 0 0 0 0 1.5477700233 1.5477700233 1.5477700233 1.5477700233 
1.5477700233 0.51139640808 0.51139640808 0.065966926515 0.51139640808 0.51139640808 0.51139640808 0 0 
0 0 1.7642645836 1.7642645836 1.7642645836 1.7642645836 1.7642645836 6.178855896 6.178855896 
6.178855896 6.178855896 6.178855896 2.8145115376 2.8145115376 2.8145115376 2.8145115376 2.8145115376 4.0964522362 
4.0964522362 4.0964522362 4.0964522362 4.0964522362 4.0432343483 4.0432343483 4.0432343483 4.0432343483 4.0432343483 
4.0432343483 0 0 0 0 0 0 0 0 
0 5.9110536575 0 5.9110536575 5.9110536575 5.9110536575 0 0 0 
0 0 0 0 0 0 0 2.4532694817 2.4532694817 
2.4532694817 2.4532694817 2.4532694817 2.4532694817 0 0 0 0 0 
0 6.1571788788 6.1571788788 6.1571788788 6.1571788788 3.4112827778 3.4112827778 3.4112827778 3.4112827778 
3.4112827778 3.4112827778 0 0 0 0 0 0 0 
0 0 4.3240652084 4.3240652084 4.3240652084 4.3240652084 4.3240652084 4.1584534645 4.1584534645 
4.1584534645 4.1584534645 4.1584534645 1.6280506849 1.6280506849 1.6280506849 1.6280506849 1.6280506849 3.4027261734 
3.4027261734 3.4027261734 3.4027261734 3.4027261734 1.9309976101 1.9309976101 1.9309976101 1.9309976101 1.9309976101 
0 0 0 0 0 1.5477700233 1.5477700233 1.5477700233 1.5477700233 
1.5477700233 0.51139640808 0.51139640808 0.51139640808 0.51139640808 0.51139640808 0.51139640808 0 0 
0 0 1.7642645836 1.7642645836 1.7642645836 1.7642645836 1.7642645836 6.178855896 6.178855896 
6.178855896 6.178855896 6.178855896 2.8145115376 2.8145115376 2.8145115376 2.8145115376 2.8145115376 4.0964522362 
4.0964522362 4.0964522362 4.0964522362 4.0964522362 4.0432343483 4.0432343483 4.0432343483 4.0432343483 4.0432343483 
4.0432343483 0 0 0 0 0 0 0 0 
0 0 0 0 5.9110536575 5.9110536575 5.9110536575 0 0 
0 0 0 0 0 0 0 2.4532694817 2.4532694817 
2.4532694817 2.4532694817 2.4532694817 2.4532694817 0 0 0 0 0 
6.1571788788 6.1571788788 6.1571788788 6.1571788788 6.1571788788 3.4112827778 3.4112827778 3.4112827778 3.4112827778 
3.4112827778 0 0 0 0 0 0 0 0 
0 0 4.3240652084 4.3240652084 4.3240652084 4.3240652084 4.3240652084 4.3240652084 4.1584534645 
4.1584534645 4.1584534645 4.1584534645 1.6280506849 1.6280506849 1.6280506849 1.6280506849 1.6280506849 3.4027261734 
3.4027261734 3.4027261734 3.4027261734 3.4027261734 1.9309976101 1.9309976101 1.9309976101 1.9309976101 1.9309976101 
1.9309976101 0 0 0 0 1.5477700233 1.5477700233 1.5477700233 1.5477700233 
1.5477700233 0.51139640808 0.51139640808 0.51139640808 0.51139640808 0.51139640808 0.51139640808 0 0 
0 0 1.7642645836 1.7642645836 1.7642645836 1.7642645836 1.7642645836 6.178855896 6.178855896 
6.178855896 6.178855896 6.178855896 2.8145115376 2.8145115376 2.8145115376 2.8145115376 2.8145115376 4.0964522362 
4.0964522362 4.0964522362 4.0964522362 4.0964522362 4.0432343483 4.0432343483 4.0432343483 4.0432343483 4.0432343483 
4.0432343483 0 0 0 0 0 0 0 0 
0 5.9110536575 5.9110536575 0 5.9110536575 5.9110536575 0 0 0 
0 0 0 0 0 0 0 2.4532694817 2.4532694817 
2.4532694817 2.4532694817 2.4532694817 2.4532694817 0 0 0 0 0 
6.1571788788 6.1571788788 6.1571788788 6.1571788788 6.1571788788 3.4112827778 3.4112827778 3.4112827778 3.4112827778 
0 0 0 0 0 0 0 0 0 
0 0 4.3240652084 4.3240652084 4.3240652084 4.3240652084 4.3240652084 4.1584534645 4.1584534645 
4.1584534645 4.1584534645 4.1584534645 1.6280506849 1.6280506849 1.6280506849 1.6280506849 1.6280506849 3.4027261734 
3.4027261734 3.4027261734 3.4027261734 3.4027261734 3.4027261734 1.9309976101 1.9309976101 1.9309976101 1.9309976101 
1.9309976101 0 0 0 0 1.5477700233 1.5477700233 1.5477700233 1.5477700233 
1.5477700233 1.5477700233 0.51139640808 0.51139640808 0.51139640808 0.51139640808 0.51139640808 0 0 
0 0 0 1.7642645836 1.7642645836 1.7642645836 0 6.178855896 6.178855896 
6.178855896 6.178855896 6.178855896 2.8145115376 2.8145115376 2.8145115376 2.8145115376 2.8145115376 4.0964522362 
4.0964522362 4.0964522362 4.0964522362 4.0964522362 1.5399919748 4.0432343483 4.0432343483 0.12802779675 0.12802779675 
0 0 0 0 0 0 0 0 0 
0 5.9110536575 5.9110536575 5.9110536575 5.9110536575 5.9110536575 0 0 0 
0 0 0 0 0 0 0 2.4532694817 2.4532694817 
2.4532694817 2.4532694817 2.4532694817 2.4532694817 0 0 0 0 0 
6.1571788788 0 6.1571788788 6.1571788788 6.1571788788 3.4112827778 3.4112827778 3.4112827778 0 
0 1.9275919199 1.9275919199 1.9275919199 1.9275919199 1.9275919199 2.0562503338 2.0562503338 2.0562503338 
2.0562503338 2.0562503338 4.3240652084 1.9903253317 1.9903253317 1.9903253317 1.9903253317 5.3225383759 5.3225383759 
4.1584534645 4.1584534645 5.3225383759 5.3225383759 1.6280506849 1.6280506849 1.6280506849 1.6280506849 3.4027261734 
0 0 3.4027261734 3.4027261734 5.614168644 5.614168644 5.614168644 5.614168644 5.614168644 
1.90242064 1.90242064 1.90242064 1.90242064 0 2.1004440784 1.5477700233 2.1004440784 2.1004440784 
1.5477700233 2.1004440784 2.1004440784 0.51139640808 0.51139640808 0 0 3.4190685749 3.4190685749 
3.4190685749 0 3.4190685749 1.7642645836 1.7642645836 1.7642645836 0 0 3.6378979683 
3.6378979683 3.6378979683 3.6378979683 3.7444083691 3.7444083691 3.7444083691 3.7444083691 3.7444083691 1.5399919748 
1.5399919748 1.5399919748 1.5399919748 1.5399919748 0.12802779675 0.12802779675 0.12802779675 0.12802779675 0.12802779675 
1.5312240124 1.5312240124 1.5312240124 1.5312240124 0 0 0 0.45456671715 0.45456671715 
0.45456671715 0.45456671715 0 0 5.9110536575 5.9110536575 5.9110536575 0 0 
0 0 0 3.462947607 3.462947607 3.462947607 3.462947607 0.44560718536 0.44560718536 
0.44560718536 0.44560718536 0.44560718536 0 0.47176447511 0.47176447511 0 0.47176447511 0 
0 0 0 0 0 0 0 0 0 
0 1.9275919199 1.9275919199 1.9275919199 1.9275919199 1.9275919199 2.0562503338 2.0562503338 2.0562503338 
2.0562503338 2.0562503338 1.9903253317 1.9903253317 1.9903253317 1.9903253317 1.9903253317 5.3225383759 5.3225383759 
5.3225383759 5.3225383759 5.3225383759 5.3225383759 0 0 0 0 0 
0 0 0 0 0 5.614168644 5.614168644 5.614168644 5.614168644 
1.90242064 1.90242064 1.90242064 1.90242064 1.90242064 2.1004440784 2.1004440784 2.1004440784 2.1004440784 
2.1004440784 2.1004440784 0 0 0 0 0 0 3.4190685749 
3.4190685749 3.4190685749 3.4190685749 0 0 0 0 3.6378979683 3.6378979683 
3.6378979683 3.6378979683 3.6378979683 3.7444083691 3.7444083691 3.7444083691 3.7444083691 3.7444083691 1.5399919748 
1.5399919748 1.5399919748 1.5399919748 1.5399919748 0.12802779675 0.12802779675 0.12802779675 0.12802779675 0.12802779675 
1.5312240124 1.5312240124 1.5312240124 1.5312240124 1.5312240124 0 0.45456671715 0.45456671715 0.45456671715 
0.45456671715 0.45456671715 0 0 0 0 0 0 0 
0 0 3.462947607 3.462947607 3.462947607 3.462947607 3.462947607 0.44560718536 0.44560718536 
0.44560718536 0.44560718536 0.44560718536 0.44560718536 0.47176447511 0.47176447511 0.47176447511 0.47176447511 0.47176447511 
0 0 0 0 0 0 0 0 0 
0 1.9275919199 1.9275919199 1.9275919199 1.9275919199 1.9275919199 2.0562503338 2.0562503338 2.0562503338 
2.0562503338 2.0562503338 1.9903253317 1.9903253317 1.9903253317 1.9903253317 1.9903253317 5.3225383759 5.3225383759 
5.3225383759 5.3225383759 5.3225383759 0 0 0 0 0 0 
0 0 0 0 5.614168644 5.614168644 5.614168644 5.614168644 5.614168644 
1.90242064 1.90242064 1.90242064 1.90242064 1.90242064 2.1004440784 2.1004440784 2.1004440784 2.1004440784 
2.1004440784 2.1004440784 0 0 0 0 0 3.4190685749 3.4190685749 
3.4190685749 3.4190685749 3.4190685749 0 0 0 0 3.6378979683 3.6378979683 
3.6378979683 3.6378979683 3.6378979683 3.7444083691 3.7444083691 3.7444083691 3.7444083691 3.7444083691 1.5399919748 
1.5399919748 1.5399919748 1.5399919748 1.5399919748 1.5399919748 0.12802779675 0.12802779675 0.12802779675 0.12802779675 
1.5312240124 1.5312240124 1.5312240124 1.5312240124 1.5312240124 0.45456671715 0.45456671715 0.45456671715 0.45456671715 
0.45456671715 0 0 0 0 0 0 0 0 
0 0 3.462947607 3.462947607 3.462947607 3.462947607 3.462947607 0.44560718536 0.44560718536 
0.44560718536 0.44560718536 0.44560718536 0.47176447511 0.47176447511 0.47176447511 0.47176447511 0.47176447511 0.47176447511 
0 0 0 0 0 0 0 0 0 
0 1.9275919199 1.9275919199 1.9275919199 1.9275919199 1.9275919199 2.0562503338 2.0562503338 2.0562503338 
2.0562503338 2.0562503338 1.9903253317 1.9903253317 1.9903253317 1.9903253317 1.9903253317 5.3225383759 5.3225383759 
5.3225383759 5.3225383759 5.3225383759 0 0 0 0 0 0 
0 0 0 0 5.614168644 5.614168644 5.614168644 5.614168644 5.614168644 
1.90242064 1.90242064 1.90242064 1.90242064 1.90242064 2.1004440784 2.1004440784 2.1004440784 2.1004440784 
2.1004440784 0 0 0 0 0 3.4190685749 3.4190685749 3.4190685749 
3.4190685749 3.4190685749 3.4190685749 0 0 0 0 3.6378979683 3.6378979683 
3.6378979683 3.6378979683 3.6378979683 3.7444083691 3.7444083691 3.7444083691 3.7444083691 3.7444083691 1.5399919748 
1.5399919748 1.5399919748 1.5399919748 1.5399919748 0.12802779675 0.12802779675 0.12802779675 0.12802779675 0.12802779675 
1.5312240124 1.5312240124 1.5312240124 1.5312240124 1.5312240124 0.45456671715 0.45456671715 0.45456671715 0.45456671715 
0.45456671715 0 0 0 0 0 0 0 0 
0 0 3.462947607 3.462947607 3.462947607 3.462947607 3.462947607 0.44560718536 0.44560718536 
0.44560718536 0.44560718536 0.44560718536 0.44560718536 0.47176447511 0.47176447511 0.47176447511 0.47176447511 0 
0 0 0 0 0 0 0 0 0 
0 1.9275919199 1.9275919199 1.9275919199 1.9275919199 1.9275919199 2.0562503338 2.0562503338 2.0562503338 
2.0562503338 2.0562503338 1.9903253317 1.9903253317 1.9903253317 1.9903253317 1.9903253317 1.9903253317 5.3225383759 
5.3225383759 5.3225383759 5.3225383759 5.3225383759 0 0 0 0 0 
0 0 0 0 5.614168644 5.614168644 5.614168644 5.614168644 5.614168644 
1.90242064 1.90242064 1.90242064 1.90242064 1.90242064 2.1004440784 2.1004440784 2.1004440784 2.1004440784 
0 0 0 0 0 0 3.4190685749 3.4190685749 3.4190685749 
3.4190685749 3.4190685749 3.4190685749 0 0 0 0 3.6378979683 3.6378979683 
3.6378979683 3.6378979683 3.6378979683 3.7444083691 3.7444083691 3.7444083691 3.7444083691 3.7444083691 1.5399919748 
1.5399919748 1.5399919748 1.5399919748 1.5399919748 0.12802779675 0.12802779675 0.12802779675 0.12802779675 0.12802779675 
1.5312240124 1.5312240124 1.5312240124 1.5312240124 1.5312240124 0.45456671715 0.45456671715 0.45456671715 0.45456671715 
0.45456671715 0.45456671715 0 0 0 0 0 0 0 
0 0 3.462947607 3.462947607 3.462947607 3.462947607 3.462947607 0.44560718536 0.44560718536 
0.44560718536 0.44560718536 0.44560718536 0.47176447511 0.47176447511 0.47176447511 0.47176447511 0 0.47176447511 
3.9924032688 0 0 3.9924032688 3.9924032688 3.9924032688 0 0 0 
0 0 1.9275919199 1.8270527124 1.8270527124 1.8270527124 4.9776186943 2.0562503338 2.0562503338 
4.9776186943 4.9776186943 4.9776186943 1.9903253317 1.9903253317 0 1.9903253317 3.0990288258 3.0990288258 
3.0990288258 3.0990288258 3.0990288258 3.0990288258 0 0 0 0 5.4202017784 
5.4202017784 5.4202017784 5.4202017784 5.4202017784 5.4202017784 5.614168644 5.614168644 5.614168644 5.614168644 
0.96883535385 0.96883535385 1.90242064 1.90242064 0.96883535385 0.96883535385 0.96883535385 3.150547266 3.150547266 
3.150547266 4.9951763153 4.9951763153 0 0 0 0.484082371 0.484082371 0.484082371 
0.484082371 0.484082371 0 5.964744091 5.964744091 5.964744091 0 0 1.0882831812 
1.0882831812 1.0882831812 1.0882831812 4.8772411346 4.8772411346 4.8772411346 4.8772411346 4.8772411346 6.188018322 
6.188018322 6.188018322 6.188018322 6.188018322 0.12802779675 5.1620349884 5.1620349884 5.1620349884 5.1620349884 
2.0090632439 2.0090632439 2.0090632439 2.0090632439 0.67186564207 0.67186564207 0.67186564207 0.67186564207 0.67186564207 
0.67186564207 3.2316691875 3.2316691875 3.2316691875 3.2316691875 0 0 5.7767448425 5.7767448425 
5.7767448425 0 3.462947607 3.462947607 1.8438732624 1.8438732624 1.8438732624 5.6159009933 5.6159009933 
5.6159009933 5.6159009933 5.6159009933 0.47176447511 0.47176447511 0 0 0.47176447511 0.47176447511 
0 3.9924032688 3.9924032688 3.9924032688 3.9924032688 0 0 0 0 
0 1.8270527124 1.8270527124 1.8270527124 1.8270527124 1.8270527124 4.9776186943 4.9776186943 4.9776186943 
4.9776186943 4.9776186943 0 0 0 0 0 3.0990288258 3.0990288258 
3.0990288258 3.0990288258 3.0990288258 3.0990288258 0 0 0 0 0 
5.4202017784 5.4202017784 5.4202017784 5.4202017784 5.4202017784 0 0 0 0 
0 0.96883535385 0.96883535385 0.96883535385 0.96883535385 0.96883535385 3.150547266 3.150547266 3.150547266 
3.150547266 4.9951763153 4.9951763153 4.9951763153 4.9951763153 4.9951763153 0.484082371 0.484082371 0.484082371 
0.484082371 0.484082371 5.964744091 5.964744091 5.964744091 5.964744091 5.964744091 1.0882831812 1.0882831812 
1.0882831812 1.0882831812 1.0882831812 4.8772411346 4.8772411346 4.8772411346 4.8772411346 4.8772411346 6.188018322 
6.188018322 6.188018322 6.188018322 6.188018322 5.1620349884 5.1620349884 5.1620349884 5.1620349884 5.1620349884 
2.0090632439 2.0090632439 2.0090632439 2.0090632439 2.0090632439 0.67186564207 0.67186564207 0.67186564207 0.67186564207 
0.67186564207 3.2316691875 3.2316691875 3.2316691875 3.2316691875 3.2316691875 5.7767448425 5.7767448425 5.7767448425 
5.7767448425 5.7767448425 1.8438732624 1.8438732624 1.8438732624 1.8438732624 1.8438732624 5.6159009933 5.6159009933 
5.6159009933 5.6159009933 5.6159009933 5.6159009933 0 0 0 0 0 
0 3.9924032688 3.9924032688 3.9924032688 3.9924032688 3.9924032688 0 0 0 
0 0 1.8270527124 1.8270527124 1.8270527124 1.8270527124 4.9776186943 4.9776186943 4.9776186943 
4.9776186943 4.9776186943 4.9776186943 0 0 0 0 3.0990288258 3.0990288258 
3.0990288258 3.0990288258 3.0990288258 0 0 0 0 0 5.4202017784 
5.4202017784 5.4202017784 5.4202017784 5.4202017784 0 0 0 0 0 
0 0.96883535385 0.96883535385 0.96883535385 0.96883535385 3.150547266 3.150547266 3.150547266 3.150547266 
3.150547266 4.9951763153 4.9951763153 4.9951763153 4.9951763153 4.9951763153 0.484082371 0.484082371 0.484082371 
0.484082371 0.484082371 5.964744091 5.964744091 5.964744091 5.964744091 1.0882831812 1.0882831812 1.0882831812 
1.0882831812 1.0882831812 4.8772411346 4.8772411346 4.8772411346 4.8772411346 4.8772411346 4.8772411346 6.188018322 
6.188018322 6.188018322 6.188018322 6.188018322 5.1620349884 5.1620349884 5.1620349884 5.1620349884 5.1620349884 
2.0090632439 2.0090632439 2.0090632439 2.0090632439 2.0090632439 0.67186564207 0.67186564207 0.67186564207 0.67186564207 
0.67186564207 3.2316691875 3.2316691875 3.2316691875 3.2316691875 3.2316691875 3.2316691875 5.7767448425 5.7767448425 
5.7767448425 5.7767448425 5.7767448425 1.8438732624 1.8438732624 1.8438732624 1.8438732624 1.8438732624 5.6159009933 
5.6159009933 5.6159009933 5.6159009933 5.6159009933 0 0 0 0 0 
3.9924032688 0 3.9924032688 3.9924032688 3.9924032688 3.9924032688 0 0 0 
0 0 1.8270527124 1.8270527124 1.8270527124 1.8270527124 4.9776186943 4.9776186943 4.9776186943 
4.9776186943 4.9776186943 4.9776186943 0 0 0 0 3.0990288258 3.0990288258 
3.0990288258 3.0990288258 3.0990288258 0 0 0 0 0 5.4202017784 
5.4202017784 5.4202017784 5.4202017784 5.4202017784 0 0 0 0 0 
0.96883535385 0.96883535385 0.96883535385 0.96883535385 0.96883535385 3.150547266 3.150547266 3.150547266 3.150547266 
3.150547266 4.9951763153 4.9951763153 4.9951763153 4.9951763153 4.9951763153 0.484082371 0.484082371 0.484082371 
0.484082371 0.484082371 5.964744091 5.964744091 5.964744091 5.964744091 5.964744091 1.0882831812 1.0882831812 
1.0882831812 1.0882831812 1.0882831812 4.8772411346 4.8772411346 4.8772411346 4.8772411346 4.8772411346 6.188018322 
6.188018322 6.188018322 6.188018322 6.188018322 5.1620349884 5.1620349884 5.1620349884 5.1620349884 5.1620349884 
2.0090632439 2.0090632439 2.0090632439 2.0090632439 2.0090632439 0.67186564207 0.67186564207 0.67186564207 0.67186564207 
0.67186564207 3.2316691875 3.2316691875 3.2316691875 3.2316691875 3.2316691875 3.2316691875 5.7767448425 5.7767448425 
5.7767448425 5.7767448425 5.7767448425 1.8438732624 1.8438732624 1.8438732624 1.8438732624 5.6159009933 5.6159009933 
5.6159009933 5.6159009933 5.6159009933 5.6159009933 0 0 0 0 0 
3.9924032688 3.9924032688 0 3.9924032688 3.9924032688 0 0 0 0 
0 1.8270527124 1.8270527124 1.8270527124 1.8270527124 1.8270527124 4.9776186943 4.9776186943 4.9776186943 
4.9776186943 4.9776186943 4.9776186943 0 0 0 0 0 3.0990288258 
3.0990288258 3.0990288258 3.0990288258 3.0990288258 0 0 0 0 5.4202017784 
5.4202017784 5.4202017784 5.4202017784 0 5.4202017784 0 0 0 0 
0 0.96883535385 0.96883535385 0.96883535385 0.96883535385 0 3.150547266 3.150547266 3.150547266 
3.150547266 4.9951763153 4.9951763153 4.9951763153 4.9951763153 4.9951763153 0.484082371 0 0.484082371 
0.484082371 0.484082371 5.964744091 5.964744091 5.964744091 5.964744091 5.964744091 1.0882831812 1.0882831812 
1.0882831812 1.0882831812 1.0882831812 4.8772411346 4.8772411346 4.8772411346 4.8772411346 5.2823529243 6.188018322 
6.188018322 6.188018322 6.188018322 6.188018322 5.1620349884 5.1620349884 5.1620349884 5.1620349884 5.1620349884 
2.0090632439 2.0090632439 2.0090632439 2.0090632439 2.0090632439 0.67186564207 0.67186564207 0.67186564207 0.67186564207 
0.67186564207 3.2316691875 3.2316691875 3.2316691875 3.2316691875 3.2316691875 5.7767448425 5.7767448425 5.7767448425 
5.7767448425 5.7767448425 1.8438732624 1.8438732624 1.8438732624 1.8438732624 1.8438732624 5.6159009933 5.6159009933 
5.6159009933 5.6159009933 5.6159009933 5.6159009933 0 0 0 0 0 
3.9924032688 3.9924032688 0 0 3.9924032688 0.89042639732 0.89042639732 0.89042639732 0 
0 0.89042639732 1.8270527124 1.8270527124 1.8270527124 1.8270527124 5.72097826 5.72097826 5.72097826 
5.72097826 5.72097826 0.19936563075 0.19936563075 0.19936563075 0 0.19936563075 1.9857227802 1.9857227802 
1.9857227802 1.9857227802 1.9857227802 1.9857227802 0 0 0 0 5.6739926338 
5.6739926338 5.6739926338 5.6739926338 0 5.0511674881 5.0511674881 5.0511674881 5.0511674881 5.0511674881 
5.0511674881 0.96883535385 0.96883535385 0.96883535385 0 3.150547266 0 3.150547266 3.150547266 
3.150547266 5.6996631622 4.9951763153 5.6996631622 4.9951763153 4.9951763153 5.6996631622 0.484082371 0 
0 0 5.964744091 5.964744091 0 5.964744091 0 0 1.0882831812 
0 0 1.0882831812 0 5.2823529243 5.2823529243 5.2823529243 5.2823529243 4.6885118484 
4.6885118484 4.6885118484 4.6885118484 4.6885118484 5.1620349884 4.3328824043 4.3328824043 4.3328824043 5.1620349884 
4.3328824043 0 0 2.0090632439 2.0090632439 1.1198025942 1.1198025942 1.1198025942 1.1198025942 
1.1198025942 2.7180025578 2.7180025578 2.7180025578 2.7180025578 2.7180025578 0.99239420891 0.99239420891 5.7767448425 
0.99239420891 0.99239420891 0.99239420891 1.8438732624 1.8438732624 1.8438732624 1.8438732624 0 0 
5.6159009933 5.6159009933 5.6159009933 4.4916753769 4.4916753769 4.4916753769 4.4916753769 0 4.4916753769 
0 0 0 0 0 0.89042639732 0.89042639732 0.89042639732 0.89042639732 
0.89042639732 0.89042639732 0 1.8270527124 0 0 5.72097826 5.72097826 5.72097826 
5.72097826 5.72097826 0.19936563075 0.19936563075 0.19936563075 0.19936563075 0.19936563075 1.9857227802 1.9857227802 
1.9857227802 1.9857227802 1.9857227802 1.9857227802 0 0 0 0 5.6739926338 
5.6739926338 5.6739926338 5.6739926338 5.6739926338 5.0511674881 5.0511674881 5.0511674881 5.0511674881 5.0511674881 
5.0511674881 0 0 0 0 0 0 0 0 
0 5.6996631622 5.6996631622 5.6996631622 5.6996631622 5.6996631622 5.6996631622 0 0 
0 0 0 0 0 0 0 0 0 
0 0 0 5.2823529243 5.2823529243 5.2823529243 5.2823529243 5.2823529243 4.6885118484 
4.6885118484 4.6885118484 4.6885118484 4.6885118484 4.6885118484 4.3328824043 4.3328824043 4.3328824043 4.3328824043 
4.3328824043 0 0 0 0 1.1198025942 1.1198025942 1.1198025942 1.1198025942 
1.1198025942 1.1198025942 2.7180025578 2.7180025578 2.7180025578 2.7180025578 2.7180025578 0.99239420891 0.99239420891 
0.99239420891 0.99239420891 0.99239420891 0 0 0 0 0 0 
0 0 0 4.4916753769 4.4916753769 4.4916753769 4.4916753769 4.4916753769 0 
0 0 0 0 0 0 0.89042639732 0.89042639732 0.89042639732 
0.89042639732 0.89042639732 0 0 0 0 5.72097826 5.72097826 5.72097826 
5.72097826 5.72097826 0.19936563075 0.19936563075 0.19936563075 0.19936563075 0.19936563075 1.9857227802 1.9857227802 
1.9857227802 1.9857227802 1.9857227802 1.9857227802 0 0 0 0 5.6739926338 
5.6739926338 5.6739926338 5.6739926338 5.6739926338 5.0511674881 5.0511674881 5.0511674881 5.0511674881 5.0511674881 
5.0511674881 0 0 0 0 0 0 0 0 
0 5.6996631622 5.6996631622 5.6996631622 5.6996631622 5.6996631622 5.6996631622 0 0 
0 0 0 0 0 0 0 0 0 
0 0 0 0 5.2823529243 5.2823529243 5.2823529243 5.2823529243 4.6885118484 
4.6885118484 4.6885118484 4.6885118484 4.6885118484 4.3328824043 4.3328824043 4.3328824043 4.3328824043 4.3328824043 
4.3328824043 0 0 0 0 1.1198025942 1.1198025942 1.1198025942 1.1198025942 
1.1198025942 2.7180025578 2.7180025578 2.7180025578 2.7180025578 2.7180025578 2.7180025578 2.7180025578 0.99239420891 
0.99239420891 0.99239420891 0.99239420891 0 0 0 0 0 0 
0 0 0 0 4.4916753769 4.4916753769 4.4916753769 4.4916753769 4.4916753769 
0 0 0 0 0 0.89042639732 0.89042639732 0.89042639732 0.89042639732 
0.89042639732 0 0 0 0 0 5.72097826 5.72097826 5.72097826 
5.72097826 5.72097826 0.19936563075 0.19936563075 0.19936563075 0.19936563075 0.19936563075 0.19936563075 0.19936563075 
1.9857227802 1.9857227802 1.9857227802 0 0 0 0 0 5.6739926338 
5.6739926338 5.6739926338 5.6739926338 5.6739926338 5.0511674881 5.0511674881 5.0511674881 5.0511674881 5.0511674881 
0 0 0 0 0 0 0 0 0 
0 0 5.6996631622 5.6996631622 5.6996631622 5.6996631622 5.6996631622 0 0 
0 0 0 0 0 0 0 0 0 
0 0 0 0 5.2823529243 5.2823529243 5.2823529243 5.2823529243 4.6885118484 
4.6885118484 4.6885118484 4.6885118484 4.6885118484 4.3328824043 4.3328824043 4.3328824043 4.3328824043 4.3328824043 
4.3328824043 0 0 0 0 1.1198025942 1.1198025942 1.1198025942 1.1198025942 
1.1198025942 2.7180025578 2.7180025578 2.7180025578 2.7180025578 2.7180025578 0.99239420891 0.99239420891 0.99239420891 
0.99239420891 0.99239420891 0.99239420891 0 0 0 0 0 0 
0 0 0 4.4916753769 4.4916753769 4.4916753769 4.4916753769 4.4916753769 4.4916753769 
0 0 0 0 0 0.89042639732 0.89042639732 0.89042639732 0.89042639732 
0.89042639732 0.89042639732 0 0 0 0 5.72097826 5.72097826 5.72097826 
5.72097826 5.72097826 0.19936563075 0.19936563075 0.19936563075 0.19936563075 0.19936563075 1.9857227802 1.9857227802 
1.9857227802 1.9857227802 1.9857227802 0 0 0 0 0 5.6739926338 
5.6739926338 5.6739926338 5.6739926338 5.6739926338 5.6739926338 5.0511674881 5.0511674881 5.0511674881 5.0511674881 
0 0 0 0 0 0 0 0 0 
0 5.6996631622 0 5.6996631622 5.6996631622 5.6996631622 0 0 0 
0 0 0 0 0 0 0 0 0 
0 0 0 5.2823529243 5.2823529243 5.2823529243 5.2823529243 0 4.6885118484 
4.6885118484 4.6885118484 4.6885118484 4.6885118484 4.3328824043 4.3328824043 4.3328824043 4.3328824043 4.3328824043 
4.3328824043 0 0 0 0 0 1.1198025942 1.1198025942 1.1198025942 
1.1198025942 2.7180025578 2.7180025578 2.7180025578 2.7180025578 2.7180025578 0.99239420891 0.99239420891 0.99239420891 
0.99239420891 0.99239420891 0.99239420891 0 0 0 0 0 0 
0 0 0 4.4916753769 4.4916753769 4.4916753769 4.4916753769 4.4916753769 4.4916753769 
0 0 0 0 0 4.1956710815 4.1956710815 4.1956710815 4.1956710815 
4.1956710815 1.5870136023 1.5870136023 1.5870136023 1.5870136023 1.5870136023 0.4047549665 0.4047549665 0.4047549665 
0.4047549665 5.72097826 0.19936563075 0.19936563075 6.0535306931 6.0535306931 6.0535306931 6.0535306931 1.9857227802 
1.9857227802 1.9857227802 0 1.9857227802 0 0 0 0 0 
5.6739926338 5.6739926338 5.6739926338 5.6739926338 0 5.0511674881 5.0511674881 5.0511674881 0 
5.0511674881 0 0 0 0 5.0786962509 5.0786962509 5.0786962509 5.0786962509 
5.0786962509 5.0786962509 0 0 5.6996631622 0 5.6996631622 0 0 
0 0 0 0 0 0 0 0 3.4508912563 
3.4508912563 3.4508912563 0 0 5.2823529243 5.2823529243 5.2823529243 0 0 
4.6885118484 3.4017882347 3.4017882347 3.4017882347 5.3485455513 5.3485455513 5.3485455513 5.3485455513 5.3485455513 
2.8482718468 0 2.8482718468 2.8482718468 2.8482718468 0 0 2.4860517979 2.4860517979 
2.1276919842 1.1198025942 2.1276919842 2.1276919842 2.1276919842 2.7180025578 2.1276919842 0 0.99239420891 
0.99239420891 0.99239420891 1.6211792231 1.6211792231 0 1.6211792231 1.6211792231 1.6211792231 0 
0 0 0 0.15310195088 0.15310195088 4.4916753769 0.15310195088 4.4916753769 0.15310195088 
0 0 0 0 0 4.1956710815 4.1956710815 4.1956710815 4.1956710815 
1.5870136023 1.5870136023 1.5870136023 1.5870136023 1.5870136023 1.5870136023 0.4047549665 0.4047549665 0.4047549665 
0.4047549665 0.4047549665 6.0535306931 6.0535306931 6.0535306931 6.0535306931 6.0535306931 6.0535306931 0 
0 0 0 0 0 0 0 0 0 
0 0 0 0 0 0 0 0 0 
0 0 0 0 0 5.0786962509 5.0786962509 5.0786962509 5.0786962509 
5.0786962509 0 0 0 0 0 0 0 0 
0 0 0 0 0 0 0 3.4508912563 3.4508912563 
3.4508912563 3.4508912563 3.4508912563 3.4508912563 0 0 0 0 3.4017882347 
3.4017882347 3.4017882347 3.4017882347 3.4017882347 5.3485455513 5.3485455513 5.3485455513 5.3485455513 5.3485455513 
2.8482718468 2.8482718468 2.8482718468 2.8482718468 2.8482718468 2.4860517979 2.4860517979 2.4860517979 2.4860517979 
2.4860517979 2.1276919842 2.1276919842 2.1276919842 2.1276919842 2.1276919842 0 0 0 
0 0 0 0 1.6211792231 1.6211792231 1.6211792231 1.6211792231 0 
0 0 0 0.15310195088 0.15310195088 0.15310195088 0.15310195088 0.15310195088 0.15310195088 
0 0 0 0 0 4.1956710815 4.1956710815 4.1956710815 4.1956710815 
4.1956710815 1.5870136023 1.5870136023 1.5870136023 1.5870136023 1.5870136023 0.4047549665 0.4047549665 0.4047549665 
0.4047549665 0.4047549665 6.0535306931 6.0535306931 6.0535306931 6.0535306931 6.0535306931 6.0535306931 0 
0 0 0 0 0 0 0 0 0 
0 0 0 0 0 0 0 0 0 
0 0 0 0 0 5.0786962509 5.0786962509 5.0786962509 5.0786962509 
5.0786962509 5.0786962509 0 0 0 0 0 0 0 
0 0 0 0 0 0 0 3.4508912563 3.4508912563 
3.4508912563 3.4508912563 3.4508912563 3.4508912563 0 0 0 0 0 
3.4017882347 3.4017882347 3.4017882347 3.4017882347 5.3485455513 5.3485455513 5.3485455513 5.3485455513 5.3485455513 
2.8482718468 2.8482718468 2.8482718468 2.8482718468 2.8482718468 2.4860517979 2.4860517979 2.4860517979 2.4860517979 
2.4860517979 2.1276919842 2.1276919842 2.1276919842 2.1276919842 2.1276919842 0 0 0 
0 0 1.6211792231 0 1.6211792231 1.6211792231 1.6211792231 1.6211792231 0 
0 0 0 0 0.15310195088 0.15310195088 0.15310195088 0.15310195088 0.15310195088 
0 0 0 0 0 4.1956710815 4.1956710815 4.1956710815 4.1956710815 
4.1956710815 1.5870136023 1.5870136023 1.5870136023 1.5870136023 1.5870136023 0.4047549665 0.4047549665 0.4047549665 
0.4047549665 0.4047549665 0.4047549665 6.0535306931 6.0535306931 6.0535306931 6.0535306931 0 0 
0 0 0 0 0 0 0 0 0 
0 0 0 0 0 0 0 0 0 
0 0 0 0 0 0 5.0786962509 5.0786962509 5.0786962509 
5.0786962509 5.0786962509 0 0 0 0 0 0 0 
0 0 0 0 0 0 0 3.4508912563 3.4508912563 
3.4508912563 3.4508912563 3.4508912563 0 0 0 0 0 3.4017882347 
3.4017882347 3.4017882347 3.4017882347 3.4017882347 5.3485455513 5.3485455513 5.3485455513 5.3485455513 5.3485455513 
2.8482718468 2.8482718468 2.8482718468 2.8482718468 2.8482718468 2.4860517979 2.4860517979 2.4860517979 2.4860517979 
2.4860517979 2.1276919842 2.1276919842 2.1276919842 2.1276919842 2.1276919842 2.1276919842 0 0 
0 0 1.6211792231 1.6211792231 1.6211792231 1.6211792231 1.6211792231 1.6211792231 0 
0 0 0 0.15310195088 0.15310195088 0.15310195088 0.15310195088 0.15310195088 0.15310195088 
0 0 0 0 0 4.1956710815 4.1956710815 4.1956710815 4.1956710815 
4.1956710815 1.5870136023 1.5870136023 1.5870136023 1.5870136023 1.5870136023 1.5870136023 0.4047549665 0.4047549665 
0.4047549665 0.4047549665 6.0535306931 6.0535306931 6.0535306931 6.0535306931 6.0535306931 6.0535306931 0 
0 0 0 0 0 0 0 0 0 
0 0 0 0 0 0 0 0 0 
0 0 0 0 0 5.0786962509 5.0786962509 5.0786962509 5.0786962509 
5.0786962509 1.6280398369 0 0 0 0 0 0 0 
0 0 0 0 0 0 0 2.4994959831 3.4508912563 
3.4508912563 3.4508912563 3.4508912563 3.4508912563 0 0 0 0 3.4017882347 
3.4017882347 3.4017882347 3.4017882347 3.4017882347 5.3485455513 5.3485455513 5.3485455513 5.3485455513 5.3485455513 
2.8482718468 2.8482718468 2.8482718468 2.8482718468 2.8482718468 2.8482718468 2.4860517979 2.4860517979 2.4860517979 
2.4860517979 2.1276919842 2.1276919842 2.1276919842 2.1276919842 2.1276919842 0 0 0 
0 0 1.6211792231 3.321644783 1.6211792231 1.6211792231 1.6211792231 1.6211792231 0 
0 0 0 3.1470115185 0.15310195088 0.15310195088 0.15310195088 0.15310195088 0.15310195088 
4.0615615845 4.0615615845 4.0615615845 0 4.0615615845 4.0615615845 4.1956710815 4.1956710815 4.1956710815 
0 2.617985487 2.617985487 2.617985487 2.617985487 0.4047549665 2.617985487 3.5851011276 3.5851011276 
3.5851011276 0.4047549665 0.39135754108 0.39135754108 6.0535306931 0.39135754108 0.39135754108 0 0 
0 0 0 0 0 0 0 0 2.2296264172 
2.2296264172 2.2296264172 2.2296264172 2.2296264172 0.86919444799 0.86919444799 0 0.86919444799 0 
0 0 0.7865549922 0.7865549922 0.7865549922 1.6280398369 5.0786962509 1.6280398369 0 
1.6280398369 1.6280398369 0 0 0 0 5.2082104683 5.2082104683 0 
0 5.2082104683 2.4994959831 2.4994959831 2.4994959831 0 0 3.4508912563 2.5203771591 
2.5203771591 2.5203771591 2.5203771591 3.847666502 3.847666502 0 3.847666502 3.847666502 0 
0 3.4017882347 3.4017882347 0 3.4017882347 1.4673694372 1.4673694372 5.3485455513 1.4673694372 
1.4673694372 0 0 0 2.8482718468 2.4860517979 2.4860517979 2.4860517979 2.4860517979 
2.4860517979 0.047538802028 2.1276919842 0.047538802028 0.047538802028 0.047538802028 0 0 0 
0 0 3.321644783 3.321644783 3.321644783 3.321644783 3.321644783 3.1470115185 3.1470115185 
0 3.1470115185 0 3.1470115185 0.15310195088 0.15310195088 0 0.15310195088 0 
4.0615615845 4.0615615845 4.0615615845 4.0615615845 4.0615615845 4.0615615845 0 0 0 
0 0 2.617985487 2.617985487 2.617985487 2.617985487 2.617985487 3.5851011276 3.5851011276 
3.5851011276 3.5851011276 0.39135754108 0.39135754108 0.39135754108 0.39135754108 0.39135754108 0.39135754108 0 
0 0 0 0 0 0 0 0 0 
2.2296264172 2.2296264172 2.2296264172 2.2296264172 0.86919444799 0.86919444799 0.86919444799 0.86919444799 0.86919444799 
0.7865549922 0.7865549922 0.7865549922 0.7865549922 0.7865549922 1.6280398369 1.6280398369 1.6280398369 1.6280398369 
0 0 0 0 0 0 0 5.2082104683 5.2082104683 
5.2082104683 5.2082104683 2.4994959831 2.4994959831 2.4994959831 2.4994959831 2.4994959831 2.5203771591 2.5203771591 
2.5203771591 2.5203771591 2.5203771591 3.847666502 3.847666502 3.847666502 3.847666502 3.847666502 3.847666502 
0 0 0 0 1.4673694372 1.4673694372 1.4673694372 1.4673694372 1.4673694372 
1.4673694372 0 0 0 0 0 0 0 0 
0 0.047538802028 0.047538802028 0.047538802028 0.047538802028 0.047538802028 0 0 0 
0 0 0 3.321644783 3.321644783 3.321644783 3.321644783 3.1470115185 3.1470115185 
3.1470115185 3.1470115185 3.1470115185 3.1470115185 0 0 0 0 0 
4.0615615845 4.0615615845 4.0615615845 4.0615615845 4.0615615845 4.0615615845 0 0 0 
0 2.617985487 2.617985487 2.617985487 2.617985487 2.617985487 2.617985487 3.5851011276 3.5851011276 
3.5851011276 3.5851011276 3.5851011276 0.39135754108 0.39135754108 0.39135754108 0.39135754108 0.39135754108 0 
0 0 0 0 0 0 0 0 2.2296264172 
2.2296264172 2.2296264172 2.2296264172 2.2296264172 0.86919444799 0.86919444799 0.86919444799 0.86919444799 0.86919444799 
0.7865549922 0.7865549922 0.7865549922 0.7865549922 0.7865549922 0.7865549922 1.6280398369 1.6280398369 1.6280398369 
1.6280398369 1.6280398369 0 0 0 0 5.2082104683 5.2082104683 5.2082104683 
5.2082104683 5.2082104683 2.4994959831 2.4994959831 2.4994959831 2.4994959831 2.4994959831 2.5203771591 2.5203771591 
2.5203771591 2.5203771591 2.5203771591 2.5203771591 3.847666502 3.847666502 3.847666502 3.847666502 3.847666502 
0 0 0 0 1.4673694372 1.4673694372 1.4673694372 1.4673694372 1.4673694372 
1.4673694372 0 0 0 0 0 0 0 0 
0 0.047538802028 0.047538802028 0.047538802028 0.047538802028 0.047538802028 0 0 0 
0 0 0 3.321644783 3.321644783 3.321644783 3.321644783 3.321644783 3.1470115185 
3.1470115185 3.1470115185 3.1470115185 0 0 0 0 0 0 
4.0615615845 4.0615615845 4.0615615845 4.0615615845 4.0615615845 0 0 0 0 
0 0 2.617985487 2.617985487 2.617985487 2.617985487 3.5851011276 3.5851011276 3.5851011276 
3.5851011276 3.5851011276 3.5851011276 0.39135754108 0.39135754108 0.39135754108 0.39135754108 0 0 
0 0 0 0 0 0 0 0 0 
2.2296264172 2.2296264172 2.2296264172 2.2296264172 0.86919444799 0.86919444799 0.86919444799 0.86919444799 0.86919444799 
0.7865549922 0.7865549922 0.7865549922 0.7865549922 0.7865549922 1.6280398369 1.6280398369 1.6280398369 1.6280398369 
1.6280398369 1.6280398369 0 0 0 0 5.2082104683 5.2082104683 5.2082104683 
5.2082104683 5.2082104683 2.4994959831 2.4994959831 2.4994959831 2.4994959831 2.4994959831 2.5203771591 2.5203771591 
2.5203771591 2.5203771591 2.5203771591 2.5203771591 3.847666502 3.847666502 3.847666502 3.847666502 3.847666502 
0 0 0 0 1.4673694372 1.4673694372 1.4673694372 1.4673694372 1.4673694372 
0 0 0 0 0 0 0 0 0 
0 0.047538802028 0.047538802028 0.047538802028 0.047538802028 0.047538802028 0.047538802028 0 0 
0 0 3.321644783 3.321644783 3.321644783 3.321644783 3.321644783 3.321644783 3.1470115185 
3.1470115185 3.1470115185 3.1470115185 3.1470115185 0 0 0 0 0 
4.0615615845 4.0615615845 4.0615615845 4.0615615845 4.0615615845 4.0615615845 0 0 0 
0 2.617985487 2.617985487 2.617985487 2.617985487 2.617985487 2.7541298866 3.5851011276 3.5851011276 
3.5851011276 3.5851011276 3.5851011276 4.3134088516 0.39135754108 0.39135754108 0.39135754108 0.39135754108 0 
0 0 0 0 0 0 0 0 2.2296264172 
2.2296264172 2.2296264172 2.2296264172 2.2296264172 0.86919444799 0.86919444799 0.86919444799 0.86919444799 0.86919444799 
0.7865549922 0.7865549922 0.7865549922 0.7865549922 0.7865549922 0.7865549922 1.6280398369 1.6280398369 1.6280398369 
1.6280398369 1.6280398369 0 0 0 0 0 5.2082104683 5.2082104683 
5.2082104683 5.2082104683 2.4994959831 2.4994959831 2.4994959831 2.4994959831 2.4994959831 2.5203771591 2.5203771591 
2.5203771591 2.5203771591 2.5203771591 3.847666502 3.847666502 3.847666502 3.847666502 3.847666502 3.847666502 
0 0 0 0 0 1.4673694372 1.4673694372 1.4673694372 1.4673694372 
0 0 0 0 0 0 0 0 0 
0 0.047538802028 0.047538802028 1.7292766571 0.047538802028 0.047538802028 0 0 0 
0 0 3.321644783 3.321644783 3.321644783 3.321644783 3.321644783 3.1470115185 3.1470115185 
3.1470115185 3.1470115185 3.1470115185 3.1470115185 0 0 0 0 0 
3.2153031826 4.0767359734 4.0767359734 4.0767359734 4.0615615845 4.0767359734 0 0 0 
0 2.7541298866 2.7541298866 2.7541298866 2.7541298866 2.7541298866 2.7541298866 4.3134088516 4.3134088516 
3.5851011276 3.5851011276 3.5851011276 0.39135754108 0.39135754108 0 0 0.39135754108 0 
0 0 0 4.595723629 4.595723629 4.595723629 0 4.595723629 1.4978660345 
1.4978660345 2.2296264172 2.2296264172 1.4978660345 1.4978660345 0.86919444799 0 0.86919444799 0 
3.1104896069 3.1104896069 3.1104896069 3.1104896069 3.1104896069 3.1104896069 0 1.6280398369 1.6280398369 
1.6280398369 3.0085003376 3.0085003376 0 3.0085003376 3.0085003376 3.0085003376 5.2082104683 5.2082104683 
5.2082104683 5.2082104683 1.4143548012 1.4143548012 2.4994959831 1.4143548012 1.4143548012 2.5904417038 2.5904417038 
2.5904417038 2.5904417038 2.5904417038 2.5904417038 3.5210840702 3.5210840702 3.5210840702 3.5210840702 0 
0 0 0 0 0 5.6987247467 5.6987247467 5.6987247467 5.6987247467 
0 0 0 0 0 5.7661066055 5.7661066055 0 5.7661066055 
5.7661066055 1.7292766571 1.7292766571 1.7292766571 1.7292766571 1.7292766571 4.0614724159 4.0614724159 4.0614724159 
4.0614724159 4.0614724159 0.30294039845 0.30294039845 0.30294039845 0.30294039845 0.30294039845 0.44981142879 0.44981142879 
0.44981142879 0.44981142879 0.44981142879 0 0 3.2153031826 3.2153031826 3.2153031826 3.2153031826 
3.2153031826 4.0767359734 4.0767359734 4.0767359734 4.0767359734 4.0767359734 0 0 0 
0 2.7541298866 2.7541298866 2.7541298866 2.7541298866 2.7541298866 2.7541298866 4.3134088516 4.3134088516 
4.3134088516 4.3134088516 4.3134088516 0 0 0 0 0 0 
0 0 0 4.595723629 4.595723629 4.595723629 4.595723629 4.595723629 1.4978660345 
1.4978660345 1.4978660345 1.4978660345 1.4978660345 1.4978660345 0 0 0 0 
3.1104896069 3.1104896069 3.1104896069 3.1104896069 3.1104896069 3.1104896069 0 0 0 
0 3.0085003376 3.0085003376 3.0085003376 3.0085003376 3.0085003376 3.0085003376 0 0 
0 0 1.4143548012 1.4143548012 1.4143548012 1.4143548012 1.4143548012 2.5904417038 2.5904417038 
2.5904417038 2.5904417038 2.5904417038 2.5904417038 3.5210840702 3.5210840702 3.5210840702 3.5210840702 3.5210840702 
0 0 0 0 0 5.6987247467 5.6987247467 5.6987247467 5.6987247467 
5.6987247467 0 0 0 0 5.7661066055 5.7661066055 5.7661066055 5.7661066055 
5.7661066055 1.7292766571 1.7292766571 1.7292766571 1.7292766571 1.7292766571 4.0614724159 4.0614724159 4.0614724159 
4.0614724159 4.0614724159 0.30294039845 0.30294039845 0.30294039845 0.30294039845 0.30294039845 0.44981142879 0.44981142879 
0.44981142879 0.44981142879 0.44981142879 0.44981142879 3.2153031826 3.2153031826 3.2153031826 3.2153031826 3.2153031826 
3.2153031826 4.0767359734 4.0767359734 4.0767359734 4.0767359734 0 0 0 0 
0 2.7541298866 2.7541298866 2.7541298866 2.7541298866 2.7541298866 4.3134088516 4.3134088516 4.3134088516 
4.3134088516 4.3134088516 4.3134088516 0 0 0 0 0 0 
0 0 0 4.595723629 4.595723629 4.595723629 4.595723629 4.595723629 1.4978660345 
1.4978660345 1.4978660345 1.4978660345 1.4978660345 1.4978660345 0 0 0 0 
0 3.1104896069 3.1104896069 3.1104896069 3.1104896069 3.1104896069 0 0 0 
0 3.0085003376 3.0085003376 3.0085003376 3.0085003376 3.0085003376 3.0085003376 0 0 
0 0 0 1.4143548012 1.4143548012 1.4143548012 1.4143548012 2.5904417038 2.5904417038 
2.5904417038 2.5904417038 2.5904417038 3.5210840702 3.5210840702 3.5210840702 3.5210840702 3.5210840702 3.5210840702 
0 0 0 0 5.6987247467 5.6987247467 5.6987247467 5.6987247467 5.6987247467 
5.6987247467 0 0 0 0 5.7661066055 5.7661066055 5.7661066055 5.7661066055 
5.7661066055 1.7292766571 1.7292766571 1.7292766571 1.7292766571 1.7292766571 4.0614724159 4.0614724159 4.0614724159 
4.0614724159 4.0614724159 0.30294039845 0.30294039845 0.30294039845 0.30294039845 0.30294039845 0.30294039845 0.44981142879 
0.44981142879 0.44981142879 0.44981142879 3.2153031826 0.44981142879 3.2153031826 3.2153031826 3.2153031826 3.2153031826 
4.0767359734 4.0767359734 4.0767359734 4.0767359734 4.0767359734 4.0767359734 0 0 0 
0 0 2.7541298866 2.7541298866 2.7541298866 2.7541298866 4.3134088516 4.3134088516 4.3134088516 
4.3134088516 4.3134088516 4.3134088516 0 0 0 0 0 0 
0 0 0 4.595723629 4.595723629 4.595723629 4.595723629 4.595723629 4.595723629 
1.4978660345 1.4978660345 1.4978660345 1.4978660345 1.4978660345 0 0 0 0 
3.1104896069 3.1104896069 3.1104896069 3.1104896069 3.1104896069 3.1104896069 0 0 0 
0 0 3.0085003376 3.0085003376 3.0085003376 3.0085003376 3.0085003376 0 0 
0 0 1.4143548012 1.4143548012 1.4143548012 1.4143548012 1.4143548012 2.5904417038 2.5904417038 
2.5904417038 2.5904417038 2.5904417038 3.5210840702 3.5210840702 3.5210840702 3.5210840702 3.5210840702 3.5210840702 
0 0 0 0 5.6987247467 5.6987247467 5.6987247467 5.6987247467 5.6987247467 
5.6987247467 0 0 0 0 5.7661066055 5.7661066055 5.7661066055 5.7661066055 
5.7661066055 1.7292766571 1.7292766571 1.7292766571 1.7292766571 1.7292766571 4.0614724159 4.0614724159 4.0614724159 
4.0614724159 4.0614724159 0.30294039845 0.30294039845 0.30294039845 0.30294039845 0.30294039845 0.44981142879 0.44981142879 
0.44981142879 0.44981142879 0.44981142879 0.44981142879 3.2153031826 3.2153031826 3.2153031826 3.2153031826 3.2153031826 
4.0767359734 4.0767359734 0 4.0767359734 4.0767359734 4.0767359734 0 0 0 
0 0 2.7541298866 2.7541298866 2.7541298866 2.7541298866 4.3134088516 4.3134088516 4.3134088516 
4.3134088516 4.3134088516 4.3134088516 0 0 0 0 0 0 
0 0 0 0 4.595723629 4.595723629 4.595723629 4.595723629 4.595723629 
1.9591594934 1.4978660345 1.4978660345 4.3514704704 1.4978660345 0 0 0 0 
3.1104896069 3.1104896069 3.1104896069 3.1104896069 3.1104896069 3.1104896069 0 0 0 
0 3.0085003376 3.0085003376 3.0085003376 3.0085003376 3.0085003376 0 0 0 
0 0 1.4143548012 1.4143548012 1.4143548012 1.4143548012 1.4143548012 3.7358286381 2.5904417038 
2.5904417038 2.5904417038 2.5904417038 3.5210840702 3.5210840702 3.5210840702 3.5210840702 3.5210840702 0 
0 0 0 0 5.6987247467 5.6335821152 5.6987247467 5.6987247467 5.6987247467 
5.6987247467 0 0 0 0 5.7661066055 5.7661066055 5.7661066055 5.7661066055 
5.7661066055 5.7661066055 0 1.7292766571 1.7292766571 1.7292766571 4.0614724159 4.0614724159 4.0614724159 
4.0614724159 4.0614724159 0.30294039845 0.30294039845 0.30294039845 0.30294039845 0.30294039845 0.44981142879 0.44981142879 
0.44981142879 0.44981142879 0.44981142879 3.2153031826 3.2153031826 3.2153031826 3.2153031826 3.2153031826 3.5784873962 
4.0767359734 4.0767359734 4.0767359734 0 4.0767359734 5.5132136345 5.5132136345 0 0 
5.5132136345 1.0018392801 1.0018392801 1.0018392801 1.0018392801 1.0018392801 4.8130140305 4.8130140305 4.8130140305 
4.3134088516 4.8130140305 4.3134088516 0 0 0 0 0 0 
0 0 0 4.595723629 5.5479416847 4.595723629 5.5479416847 5.5479416847 1.9591594934 
1.9591594934 1.9591594934 1.4978660345 1.9591594934 4.3514704704 4.3514704704 4.3514704704 4.3514704704 4.3514704704 
5.3339605331 5.3339605331 5.3339605331 5.3339605331 5.3339605331 2.3350458145 2.3350458145 2.3350458145 2.3350458145 
0 0 3.0085003376 0 0 0 4.4066896439 4.4066896439 4.4066896439 
0 4.4066896439 4.6269693375 1.4143548012 4.6269693375 1.4143548012 1.4143548012 4.6269693375 3.7358286381 
2.5904417038 3.7358286381 3.7358286381 3.7358286381 0 0 0 0 5.3801012039 
5.3801012039 0 5.3801012039 5.3801012039 5.6335821152 5.6335821152 5.6335821152 5.6335821152 5.6335821152 
6.0322914124 6.0322914124 6.0322914124 6.0322914124 6.0322914124 3.5891764164 3.5891764164 5.7661066055 3.5891764164 
3.5891764164 3.5891764164 1.7292766571 0 1.7292766571 0 1.1075855494 1.1075855494 1.1075855494 
1.1075855494 1.1075855494 1.5742291212 1.5742291212 1.5742291212 0.30294039845 1.5742291212 1.3672567606 1.3672567606 
1.3672567606 1.3672567606 1.3672567606 3.5784873962 3.5784873962 3.2153031826 3.5784873962 3.5784873962 3.5784873962 
0 0 0 0 0 5.5132136345 5.5132136345 5.5132136345 5.5132136345 
5.5132136345 1.0018392801 1.0018392801 1.0018392801 1.0018392801 1.0018392801 4.8130140305 4.8130140305 4.8130140305 
4.8130140305 4.8130140305 4.8130140305 0 0 0 0 0 0 
0 0 0 5.5479416847 5.5479416847 5.5479416847 5.5479416847 5.5479416847 1.9591594934 
1.9591594934 1.9591594934 1.9591594934 1.9591594934 4.3514704704 4.3514704704 4.3514704704 4.3514704704 4.3514704704 
5.3339605331 5.3339605331 5.3339605331 5.3339605331 5.3339605331 5.3339605331 2.3350458145 2.3350458145 2.3350458145 
2.3350458145 2.3350458145 0 0 0 0 4.4066896439 4.4066896439 4.4066896439 
4.4066896439 4.4066896439 4.6269693375 4.6269693375 4.6269693375 4.6269693375 4.6269693375 3.7358286381 3.7358286381 
3.7358286381 3.7358286381 3.7358286381 3.7358286381 0 0 0 0 5.3801012039 
5.3801012039 5.3801012039 5.3801012039 5.3801012039 5.6335821152 5.6335821152 5.6335821152 5.6335821152 5.6335821152 
6.0322914124 6.0322914124 6.0322914124 6.0322914124 6.0322914124 6.0322914124 3.5891764164 3.5891764164 3.5891764164 
3.5891764164 3.5891764164 0 0 0 0 1.1075855494 1.1075855494 1.1075855494 
1.1075855494 1.1075855494 1.5742291212 1.5742291212 1.5742291212 1.5742291212 1.3672567606 1.3672567606 1.3672567606 
1.3672567606 1.3672567606 1.3672567606 3.5784873962 3.5784873962 3.5784873962 3.5784873962 3.5784873962 3.5784873962 
0 0 0 0 0 5.5132136345 5.5132136345 5.5132136345 5.5132136345 
5.5132136345 5.5132136345 1.0018392801 1.0018392801 1.0018392801 1.0018392801 4.8130140305 4.8130140305 4.8130140305 
4.8130140305 4.8130140305 4.8130140305 0 0 0 0 0 0 
0 0 5.5479416847 5.5479416847 5.5479416847 5.5479416847 5.5479416847 5.5479416847 1.9591594934 
1.9591594934 1.9591594934 1.9591594934 1.9591594934 4.3514704704 4.3514704704 4.3514704704 4.3514704704 4.3514704704 
5.3339605331 5.3339605331 5.3339605331 5.3339605331 5.3339605331 2.3350458145 2.3350458145 2.3350458145 2.3350458145 
2.3350458145 0 0 0 0 0 4.4066896439 4.4066896439 4.4066896439 
4.4066896439 4.4066896439 4.6269693375 4.6269693375 4.6269693375 4.6269693375 4.6269693375 4.6269693375 3.7358286381 
3.7358286381 3.7358286381 3.7358286381 0 0 0 0 0 5.3801012039 
5.3801012039 5.3801012039 5.3801012039 5.3801012039 5.6335821152 5.6335821152 5.6335821152 5.6335821152 5.6335821152 
6.0322914124 6.0322914124 6.0322914124 6.0322914124 6.0322914124 3.5891764164 3.5891764164 3.5891764164 3.5891764164 
3.5891764164 3.5891764164 0 0 0 0 1.1075855494 1.1075855494 1.1075855494 
1.1075855494 1.1075855494 1.5742291212 1.5742291212 1.5742291212 1.5742291212 1.5742291212 1.3672567606 1.3672567606 
1.3672567606 1.3672567606 1.3672567606 1.3672567606 3.5784873962 3.5784873962 3.5784873962 3.5784873962 3.5784873962 
0 0 0 0 0 5.5132136345 5.5132136345 5.5132136345 5.5132136345 
5.5132136345 5.5132136345 1.0018392801 1.0018392801 1.0018392801 1.0018392801 4.8130140305 4.8130140305 4.8130140305 
4.8130140305 4.8130140305 4.8130140305 0 0 0 0 0 0 
0 0 0 5.5479416847 5.5479416847 5.5479416847 5.5479416847 5.5479416847 1.9591594934 
1.9591594934 1.9591594934 1.9591594934 1.9591594934 4.3514704704 4.3514704704 4.3514704704 4.3514704704 4.3514704704 
5.3339605331 5.3339605331 5.3339605331 5.3339605331 5.3339605331 2.3350458145 2.3350458145 2.3350458145 2.3350458145 
2.3350458145 2.3350458145 0 0 0 0 0 4.4066896439 4.4066896439 
4.4066896439 4.4066896439 4.6269693375 4.6269693375 4.6269693375 4.6269693375 4.6269693375 3.7358286381 3.7358286381 
3.7358286381 3.7358286381 3.7358286381 3.7358286381 0 0 0 0 5.3801012039 
5.3801012039 5.3801012039 5.3801012039 5.3801012039 5.6335821152 5.6335821152 5.6335821152 5.6335821152 5.6335821152 
6.0322914124 6.0322914124 6.0322914124 6.0322914124 6.0322914124 6.0322914124 3.5891764164 3.5891764164 3.5891764164 
3.5891764164 3.5891764164 0 0 0 0 1.1075855494 1.1075855494 1.1075855494 
1.1075855494 1.1075855494 1.5742291212 1.5742291212 1.5742291212 1.5742291212 1.5742291212 1.3672567606 1.3672567606 
1.3672567606 1.3672567606 1.3672567606 3.5784873962 3.5784873962 3.5784873962 3.5784873962 3.5784873962 3.5784873962 
0 0 0 0 0 5.5132136345 5.5132136345 5.5132136345 5.5132136345 
5.5132136345 5.5132136345 0 1.0018392801 1.0018392801 1.0018392801 4.8130140305 4.8130140305 4.8130140305 
4.8130140305 4.8130140305 4.8130140305 0 0 0 0 0 0 
0 0 0 0 5.5479416847 5.5479416847 5.5479416847 5.5479416847 1.9591594934 
1.9591594934 1.9591594934 1.9591594934 1.9591594934 4.3514704704 4.3514704704 4.3514704704 4.3514704704 4.3514704704 
5.3339605331 5.3339605331 5.3339605331 5.3339605331 5.3339605331 2.3350458145 2.3350458145 2.3350458145 2.3350458145 
2.3350458145 0 0 0 0 0 4.4066896439 4.4066896439 4.4066896439 
4.4066896439 4.4066896439 4.6269693375 4.6269693375 0 4.6269693375 4.6269693375 3.7358286381 3.7358286381 
3.7358286381 3.7358286381 0 0 0 0 0 0 5.3801012039 
5.3801012039 5.3801012039 5.3801012039 5.3801012039 5.6335821152 5.6335821152 5.6335821152 5.6335821152 5.6335821152 
6.0322914124 6.0322914124 6.0322914124 6.0322914124 6.0322914124 6.0322914124 3.5891764164 3.5891764164 3.5891764164 
3.5891764164 3.5891764164 0 0 0 0 1.1075855494 1.1075855494 1.1075855494 
1.1075855494 1.1075855494 1.5742291212 1.5742291212 1.5742291212 1.5742291212 1.5742291212 1.3672567606 1.3672567606 
1.3672567606 1.3672567606 1.3672567606 3.5784873962 3.5784873962 3.5784873962 3.5784873962 3.5784873962 3.5784873962 
4.7611365318 0 0 0 0 0.32693225145 0.32693225145 0.32693225145 0.32693225145 
0.32693225145 0.32693225145 0 0 1.0018392801 1.0018392801 1.0018392801 4.282892704 4.282892704 
4.282892704 4.282892704 0 0 0 0 0 4.5060505867 0 
4.5060505867 4.5060505867 4.5060505867 5.5479416847 2.1867959499 2.1867959499 5.5479416847 2.1867959499 3.2357318401 
3.2357318401 3.2357318401 3.2357318401 3.2357318401 1.9591594934 1.0357254744 1.0357254744 1.0357254744 1.0357254744 
4.5861058235 4.5861058235 4.5861058235 4.5861058235 4.5861058235 2.3350458145 0.25560334325 0.25560334325 0.25560334325 
0.25560334325 6.1649560928 0 6.1649560928 0 0 6.1649560928 4.4066896439 4.4066896439 
4.4066896439 0 0 0 4.6269693375 0 4.6269693375 5.076239109 5.076239109 
3.7358286381 3.7358286381 0 3.9490158558 3.9490158558 3.9490158558 3.9490158558 5.3801012039 0 
5.3801012039 1.6807553768 5.3801012039 1.6807553768 5.7359042168 5.6335821152 5.7359042168 5.7359042168 5.7359042168 
6.0284633636 6.0284633636 6.0284633636 6.0284633636 6.0284633636 0.87380689383 0.87380689383 3.5891764164 0.87380689383 
3.5891764164 0.87380689383 0 0 0 0 0 4.8743691444 4.8743691444 
4.8743691444 4.8743691444 4.8743691444 1.5742291212 0 0 1.5742291212 5.2899627686 5.2899627686 
5.2899627686 5.2899627686 5.2899627686 4.1453480721 4.1453480721 4.1453480721 4.1453480721 4.1453480721 4.7611365318 
4.7611365318 4.7611365318 0 0 4.7611365318 0.32693225145 0.32693225145 0.32693225145 0.32693225145 
0.32693225145 0 0 0 0 0 4.282892704 4.282892704 4.282892704 
4.282892704 4.282892704 4.282892704 0 0 0 0 4.5060505867 4.5060505867 
4.5060505867 4.5060505867 4.5060505867 2.1867959499 2.1867959499 2.1867959499 2.1867959499 2.1867959499 2.1867959499 
3.2357318401 3.2357318401 3.2357318401 3.2357318401 1.0357254744 1.0357254744 1.0357254744 1.0357254744 1.0357254744 
4.5861058235 4.5861058235 4.5861058235 4.5861058235 4.5861058235 0.25560334325 0.25560334325 0.25560334325 0.25560334325 
0.25560334325 6.1649560928 6.1649560928 6.1649560928 0 6.1649560928 6.1649560928 0 0 
0 0 0 0 0 0 0 5.076239109 5.076239109 
5.076239109 5.076239109 5.076239109 3.9490158558 3.9490158558 3.9490158558 3.9490158558 3.9490158558 1.6807553768 
1.6807553768 1.6807553768 1.6807553768 1.6807553768 1.6807553768 5.7359042168 5.7359042168 5.7359042168 5.7359042168 
6.0284633636 6.0284633636 6.0284633636 6.0284633636 6.0284633636 0.87380689383 0.87380689383 0.87380689383 0.87380689383 
0.87380689383 0 0 0 0 0 4.8743691444 4.8743691444 4.8743691444 
4.8743691444 4.8743691444 4.8743691444 0 0 0 0 5.2899627686 5.2899627686 
5.2899627686 5.2899627686 5.2899627686 5.2899627686 4.1453480721 4.1453480721 4.1453480721 4.1453480721 4.7611365318 
4.7611365318 4.7611365318 4.7611365318 4.7611365318 4.7611365318 0.32693225145 0.32693225145 0.32693225145 0.32693225145 
0.32693225145 0.32693225145 0 0 0 0 4.282892704 4.282892704 4.282892704 
4.282892704 4.282892704 0 0 0 0 0 4.5060505867 4.5060505867 
4.5060505867 4.5060505867 4.5060505867 2.1867959499 2.1867959499 2.1867959499 2.1867959499 2.1867959499 3.2357318401 
3.2357318401 3.2357318401 3.2357318401 3.2357318401 1.0357254744 1.0357254744 1.0357254744 1.0357254744 1.0357254744 
4.5861058235 4.5861058235 4.5861058235 4.5861058235 4.5861058235 0.25560334325 0.25560334325 0.25560334325 0.25560334325 
0.25560334325 0.25560334325 6.1649560928 6.1649560928 6.1649560928 6.1649560928 0 0 0 
0 0 0 0 0 0 0 5.076239109 5.076239109 
5.076239109 5.076239109 5.076239109 3.9490158558 3.9490158558 3.9490158558 3.9490158558 3.9490158558 1.6807553768 
1.6807553768 1.6807553768 1.6807553768 1.6807553768 5.7359042168 5.7359042168 5.7359042168 5.7359042168 5.7359042168 
6.0284633636 6.0284633636 6.0284633636 6.0284633636 6.0284633636 0.87380689383 0.87380689383 0.87380689383 0.87380689383 
0 0 0 0 0 0 4.8743691444 4.8743691444 4.8743691444 
4.8743691444 4.8743691444 4.8743691444 0 0 0 0 5.2899627686 5.2899627686 
5.2899627686 5.2899627686 5.2899627686 4.1453480721 4.1453480721 4.1453480721 4.1453480721 4.1453480721 4.1453480721 
4.7611365318 4.7611365318 4.7611365318 4.7611365318 4.7611365318 0.32693225145 0.32693225145 0.32693225145 0.32693225145 
0.32693225145 0 0 0 0 0 4.282892704 4.282892704 4.282892704 
4.282892704 4.282892704 0 0 0 0 0 4.5060505867 4.5060505867 
4.5060505867 4.5060505867 4.5060505867 2.1867959499 2.1867959499 2.1867959499 2.1867959499 2.1867959499 2.1867959499 
3.2357318401 3.2357318401 3.2357318401 3.2357318401 3.2357318401 1.0357254744 1.0357254744 1.0357254744 1.0357254744 
4.5861058235 4.5861058235 4.5861058235 4.5861058235 4.5861058235 0.25560334325 0.25560334325 0.25560334325 0.25560334325 
0.25560334325 6.1649560928 6.1649560928 6.1649560928 6.1649560928 6.1649560928 6.1649560928 0 0 
0 0 0 0 0 0 0 5.076239109 5.076239109 
5.076239109 5.076239109 5.076239109 3.9490158558 3.9490158558 3.9490158558 3.9490158558 3.9490158558 1.6807553768 
1.6807553768 1.6807553768 1.6807553768 1.6807553768 5.7359042168 5.7359042168 5.7359042168 5.7359042168 5.7359042168 
6.0284633636 6.0284633636 6.0284633636 6.0284633636 6.0284633636 0.87380689383 0.87380689383 0.87380689383 0.87380689383 
0.87380689383 0.87380689383 0 0 0 0 0 4.8743691444 4.8743691444 
4.8743691444 4.8743691444 4.8743691444 0 0 0 0 5.2899627686 5.2899627686 
5.2899627686 5.2899627686 5.2899627686 4.1453480721 4.1453480721 4.1453480721 4.1453480721 4.1453480721 4.7611365318 
4.7611365318 4.7611365318 4.7611365318 4.7611365318 5.3247795105 0.32693225145 0.32693225145 0.32693225145 0.32693225145 
0.32693225145 0.32693225145 0 0 0 0 4.282892704 4.282892704 4.282892704 
1.6025134325 4.282892704 4.282892704 0 0 0 0 0 4.5060505867 
4.5060505867 4.5060505867 4.5060505867 2.1867959499 2.1867959499 2.1867959499 2.1867959499 2.1867959499 3.2357318401 
3.2357318401 3.2357318401 3.2357318401 3.2357318401 1.0357254744 1.0357254744 1.0357254744 1.0357254744 1.0357254744 
4.5861058235 4.5861058235 4.5861058235 4.5861058235 4.5861058235 0.25560334325 0.25560334325 0.25560334325 0.25560334325 
4.0943927765 6.1649560928 6.1649560928 6.1649560928 6.1649560928 6.1649560928 0 0 0 
0 0 0 0 0 0 0 5.076239109 5.076239109 
5.076239109 5.076239109 5.076239109 3.9490158558 3.9490158558 3.9490158558 3.9490158558 3.9490158558 1.6807553768 
1.6807553768 1.6807553768 1.6807553768 1.6807553768 5.7359042168 5.7359042168 5.7359042168 5.7359042168 5.7359042168 
6.0284633636 6.0284633636 6.0284633636 6.0284633636 6.0284633636 6.0284633636 0.87380689383 0.87380689383 0.87380689383 
0.87380689383 0.87380689383 0 0 0 0 4.8743691444 0 4.8743691444 
4.8743691444 4.8743691444 0 0 0 0 0 5.2899627686 5.2899627686 
5.2899627686 5.2899627686 5.2899627686 4.1453480721 4.1453480721 4.1453480721 4.1453480721 4.1453480721 4.7611365318 
4.7611365318 0.8438937068 4.7611365318 4.7611365318 4.7611365318 5.3247795105 0.32693225145 0.32693225145 0.32693225145 
0.32693225145 0.32693225145 0 0 0 0 0 4.282892704 4.282892704 
1.6025134325 4.282892704 4.282892704 0 0 0 0 4.5060505867 4.5060505867 
0 4.5060505867 4.5060505867 2.1867959499 2.1867959499 2.1867959499 2.1867959499 2.1867959499 3.2357318401 
3.2357318401 3.2357318401 0 0 1.0357254744 1.0357254744 1.0357254744 1.0357254744 1.0357254744 
4.5861058235 4.5861058235 4.5861058235 4.5861058235 0.25560334325 0.25560334325 0.25560334325 4.0943927765 0.25560334325 
4.0943927765 6.1649560928 6.1649560928 6.1649560928 6.1649560928 4.9558782578 6.1649560928 0 0 
0 0 0 0 0 0 0 0 5.076239109 
5.076239109 5.076239109 5.076239109 0.17778435349 3.9490158558 3.9490158558 3.9490158558 3.9490158558 1.6807553768 
1.6807553768 1.6807553768 0 1.6807553768 5.7359042168 5.7359042168 5.7359042168 5.7359042168 5.7359042168 
6.0284633636 2.7191026211 6.0284633636 6.0284633636 6.0284633636 0.87380689383 0.87380689383 0.87380689383 0.87380689383 
0.87380689383 0.87380689383 0 0 0 0 0 4.8743691444 4.8743691444 
4.8743691444 4.8743691444 2.7986536026 0 0 0 0 0 0 
0 5.2899627686 5.2899627686 0 4.1453480721 4.1453480721 4.1453480721 4.1453480721 4.7611365318 

Phase_Difference_Sin 1 15876 double
0.74723637104 0.74723637104 0.74723637104 0.74723637104 0.74723637104 -0.81827622652 -0.81827622652 -0.81827622652 -0.81827622652 
-0.81827622652 -0.99622011185 -0.99622011185 -0.99622011185 -0.99622011185 -0.99622011185 0 0.99949705601 0.99949705601 
0.99949705601 0.99949705601 0 0 0 0 0 0 0 
0 0 0 0.028685837984 0.028685837984 0.028685837984 0.028685837984 0.028685837984 0.028685837984 
0 0 0 0 0.86023253202 0.31211143732 0.31211143732 0.31211143732 0.31211143732 
-0.99203687906 0 0 0 0 -0.81504112482 -0.81504112482 -0.81504112482 -0.81504112482 
-0.81504112482 -0.97050267458 -0.97050267458 -0.97050267458 -0.97050267458 -0.97050267458 0.55596703291 0.55596703291 0.55596703291 
0.55596703291 0.55596703291 0 0 0 0 0 0.17684929073 0.17684929073 
0.17684929073 0.17684929073 0.17684929073 0.17684929073 -0.85832417011 -0.85832417011 -0.85832417011 -0.85832417011 -0.85832417011 
0 0 0 0 0 0 0 0 0 
0.41003280878 0.41003280878 0.41003280878 0.41003280878 0.41003280878 -0.99702936411 -0.99702936411 -0.99702936411 -0.99702936411 
0.76677817106 -0.99702936411 0 0 0 0 0 0.013453857042 0.013453857042 
0.013453857042 0.013453857042 0.33625644445 0.33625644445 0.33625644445 0.33625644445 0.33625644445 -0.83778983355 0 
0 0 0 0 -0.98403835297 -0.98403835297 -0.98403835297 -0.98403835297 -0.99881207943 
0.74723637104 0.74723637104 0.74723637104 0.74723637104 0.74723637104 -0.81827622652 -0.81827622652 -0.81827622652 -0.81827622652 
-0.81827622652 -0.99622011185 -0.99622011185 -0.99622011185 -0.99622011185 -0.99622011185 0.99949705601 0.99949705601 0.99949705601 
0.99949705601 0.99949705601 0 0 0 0 0 0 0 
0 0 0 0.028685837984 0.028685837984 0.028685837984 0.028685837984 0.028685837984 0.028685837984 
0 0 0 0 0.31211143732 0.31211143732 0.31211143732 0.31211143732 0.31211143732 
0 0 0 0 0 -0.81504112482 -0.81504112482 -0.81504112482 -0.81504112482 
-0.81504112482 -0.97050267458 -0.97050267458 -0.97050267458 -0.97050267458 -0.97050267458 0.55596703291 0.55596703291 0.55596703291 
0.55596703291 0.55596703291 0 0 0 0 0 0.17684929073 0.17684929073 
0.17684929073 0.17684929073 0.17684929073 -0.85832417011 -0.85832417011 -0.85832417011 -0.85832417011 -0.85832417011 -0.85832417011 
0 0 0 0 0 0 0 0 0 
0.41003280878 0.41003280878 0.41003280878 0.41003280878 0.41003280878 -0.99702936411 -0.99702936411 -0.99702936411 -0.99702936411 
-0.99702936411 -0.99702936411 0 0 0 0 0.013453857042 0.013453857042 0.013453857042 
0.013453857042 0.013453857042 0.013453857042 0.33625644445 0.33625644445 0.33625644445 0.33625644445 0.33625644445 0 
0 0 0 -0.98403835297 -0.98403835297 -0.98403835297 -0.98403835297 -0.98403835297 -0.98403835297 
0.74723637104 0.74723637104 0.74723637104 0.74723637104 0.74723637104 -0.81827622652 -0.81827622652 -0.81827622652 -0.81827622652 
-0.81827622652 -0.99622011185 -0.99622011185 -0.99622011185 -0.99622011185 -0.99622011185 0.99949705601 0.99949705601 0.99949705601 
0.99949705601 0.99949705601 0.99949705601 0 0 0 0 0 0 
0 0 0 0 0.028685837984 0.028685837984 0.028685837984 0.028685837984 0.028685837984 
0 0 0 0 0 0.31211143732 0.31211143732 0.31211143732 0.31211143732 
0.31211143732 0 0 0 0 0 -0.81504112482 -0.81504112482 -0.81504112482 
-0.81504112482 -0.97050267458 -0.97050267458 -0.97050267458 -0.97050267458 -0.97050267458 0.55596703291 0.55596703291 0.55596703291 
0.55596703291 0.55596703291 0.55596703291 0 0 0 0 0.17684929073 0.17684929073 
0.17684929073 0.17684929073 0.17684929073 -0.85832417011 -0.85832417011 -0.85832417011 -0.85832417011 -0.85832417011 0 
0 0 0 0 0 0 0 0 0 
0.41003280878 0.41003280878 0.41003280878 0.41003280878 0.41003280878 -0.99702936411 -0.99702936411 -0.99702936411 -0.99702936411 
-0.99702936411 0 0 0 0 0 0.013453857042 0.013453857042 0.013453857042 
0.013453857042 0.013453857042 0.013453857042 0.33625644445 0.33625644445 0.33625644445 0.33625644445 0.33625644445 0 
0 0 0 -0.98403835297 -0.98403835297 -0.98403835297 -0.98403835297 -0.98403835297 -0.98403835297 
0.74723637104 0.74723637104 0.74723637104 0.74723637104 0.74723637104 -0.81827622652 -0.81827622652 -0.81827622652 -0.81827622652 
-0.81827622652 -0.99622011185 -0.99622011185 -0.99622011185 -0.99622011185 -0.99622011185 0.99949705601 0.99949705601 0.99949705601 
0.99949705601 0.99949705601 0.99949705601 0 0 0 0 0 0 
0 0 0 0.028685837984 0.028685837984 0.028685837984 0.028685837984 0.028685837984 0.028685837984 
0 0 0 0 0.31211143732 0.31211143732 0.31211143732 0.31211143732 0.31211143732 
0.31211143732 0 0 0 0 0 -0.81504112482 -0.81504112482 -0.81504112482 
-0.81504112482 -0.97050267458 -0.97050267458 -0.97050267458 -0.97050267458 -0.97050267458 -0.97050267458 0.55596703291 0.55596703291 
0.55596703291 0.55596703291 0.55596703291 0 0 0 0 0 0.17684929073 
0.17684929073 0.17684929073 0.17684929073 0.17684929073 -0.85832417011 -0.85832417011 -0.85832417011 -0.85832417011 -0.85832417011 
0 0 0 0 0 0 0 0 0 
0.41003280878 0.41003280878 0.41003280878 0.41003280878 0.41003280878 0.41003280878 -0.99702936411 -0.99702936411 -0.99702936411 
-0.99702936411 -0.99702936411 0 0 0 0 0.013453857042 0.013453857042 0.013453857042 
0.013453857042 0.013453857042 0.33625644445 0.33625644445 0.33625644445 0.33625644445 0.33625644445 0.33625644445 0 
0 0 0 0 -0.98403835297 0.25097379088 -0.98403835297 -0.98403835297 -0.98403835297 
0.74723637104 0.74723637104 0.74723637104 0.74723637104 0.74723637104 0.74723637104 -0.81827622652 -0.81827622652 -0.81827622652 
-0.81827622652 -0.99622011185 -0.99622011185 -0.99622011185 -0.99622011185 -0.99622011185 0.99949705601 0.19090564549 0.19090564549 
0.99949705601 0.99949705601 0 0 0 0 0 0 0 
0 0 0 -0.25743728876 0.028685837984 0.028685837984 0.028685837984 0.028685837984 0.028685837984 
0 0 0 0 0.31211143732 0.31211143732 0.31211143732 0.31211143732 0.31211143732 
0.67918932438 0 0 0 0 -0.81504112482 -0.81504112482 -0.81504112482 -0.81504112482 
-0.81504112482 -0.97050267458 -0.97050267458 -0.97050267458 0.47012507915 -0.97050267458 0.1816547066 0.55596703291 0.55596703291 
0.55596703291 0.55596703291 0.55596703291 0 0 0 0 0.38033285737 0.17684929073 
0.17684929073 0.17684929073 0.17684929073 -0.85832417011 -0.85832417011 -0.85832417011 -0.85832417011 -0.85832417011 -0.85832417011 
0 0 0 0 0 0 0 0 0 
0.41003280878 0.41003280878 0.41003280878 0.41003280878 0.41003280878 -0.99702936411 -0.99702936411 -0.99702936411 -0.99702936411 
-0.99702936411 -0.99702936411 0 0 0 0 0 0.013453857042 0.013453857042 
0.013453857042 0.013453857042 0.013453857042 0.33625644445 0.33625644445 0.33625644445 0.33625644445 0.33625644445 0 
0 0 0 -0.98403835297 0.25097379088 -0.98403835297 -0.98403835297 -0.98403835297 0.99107551575 
0.99107551575 0.99107551575 0.99107551575 0.74723637104 0.99107551575 -0.33700823784 -0.33700823784 -0.33700823784 -0.33700823784 
-0.99622011185 -0.58044838905 -0.58044838905 -0.58044838905 -0.58044838905 -0.58044838905 0.19090564549 0.19090564549 0.19090564549 
0.19090564549 0.19090564549 0.15896250308 0.15896250308 0.15896250308 0.15896250308 0 0.15896250308 0 
0 0 0 0 -0.25743728876 -0.25743728876 -0.25743728876 -0.25743728876 -0.37320956588 
-0.37320956588 0 0 -0.37320956588 -0.37320956588 0.31211143732 0.31211143732 0 0.31211143732 
0 0.67918932438 0 0.67918932438 0 0.97807204723 0.97807204723 -0.81504112482 0.97807204723 
0.97807204723 0.47012507915 0.47012507915 0.47012507915 0.47012507915 0.47012507915 0.1816547066 0.1816547066 0.1816547066 
0.1816547066 0.1816547066 0.9842223525 0.9842223525 0.9842223525 0.9842223525 0.9842223525 0.38033285737 0.38033285737 
0.17684929073 0.38033285737 0.38033285737 0.025983897969 0.025983897969 0.025983897969 0.025983897969 0.025983897969 0.025983897969 
0 0 0 0 0.99442344904 0.99442344904 0.99442344904 0 0 
0.99442344904 0.41003280878 0.41003280878 0 0.41003280878 -0.99702936411 -0.99702936411 -0.99702936411 0 
0 0 0.99276381731 0 0.99276381731 0.99276381731 0.99276381731 0.013453857042 0.98080617189 
0.98080617189 0.98080617189 0.013453857042 0.013453857042 0.33625644445 0.33625644445 0.33625644445 0.25097379088 0.25097379088 
0.25097379088 0.25097379088 0 0.25097379088 -0.98403835297 -0.98403835297 0 -0.98403835297 -0.98403835297 
0.99107551575 0.99107551575 0.99107551575 0.99107551575 0.99107551575 -0.33700823784 -0.33700823784 -0.33700823784 -0.33700823784 
-0.58044838905 -0.58044838905 -0.58044838905 -0.58044838905 -0.58044838905 -0.58044838905 0.19090564549 0.19090564549 0.19090564549 
0.19090564549 0.19090564549 0.15896250308 0.15896250308 0.15896250308 0.15896250308 0.15896250308 0.15896250308 0 
0 0 0 -0.25743728876 -0.25743728876 -0.25743728876 -0.25743728876 -0.25743728876 -0.37320956588 
-0.37320956588 -0.37320956588 -0.37320956588 -0.37320956588 -0.37320956588 0 0 0 0 
0.67918932438 0.67918932438 0.67918932438 0.67918932438 0.67918932438 0.97807204723 0.97807204723 0.97807204723 0.97807204723 
0.97807204723 0.97807204723 0.47012507915 0.47012507915 0.47012507915 0.47012507915 0.1816547066 0.1816547066 0.1816547066 
0.1816547066 0.1816547066 0.9842223525 0.9842223525 0.9842223525 0.9842223525 0.9842223525 0.38033285737 0.38033285737 
0.38033285737 0.38033285737 0.38033285737 0.025983897969 0.025983897969 0.025983897969 0.025983897969 0.025983897969 0.025983897969 
0 0 0 0 0.99442344904 0.99442344904 0.99442344904 0.99442344904 0.99442344904 
0.99442344904 0 0 0 0 0 0 0 0 
0 0.99276381731 0.99276381731 0.99276381731 0.99276381731 0.99276381731 0.98080617189 0.98080617189 0.98080617189 
0.98080617189 0.98080617189 0.98080617189 0 0 0 0 0 0.25097379088 
0.25097379088 0.25097379088 0.25097379088 0 0 0 0 0 0 
0.99107551575 0.99107551575 0.99107551575 0.99107551575 0.99107551575 -0.33700823784 -0.33700823784 -0.33700823784 -0.33700823784 
-0.33700823784 -0.58044838905 -0.58044838905 -0.58044838905 -0.58044838905 -0.58044838905 0.19090564549 0.19090564549 0.19090564549 
0.19090564549 0.19090564549 0.15896250308 0.15896250308 0.15896250308 0.15896250308 0.15896250308 0.15896250308 0 
0 0 0 0 -0.25743728876 -0.25743728876 -0.25743728876 -0.25743728876 -0.37320956588 
-0.37320956588 -0.37320956588 -0.37320956588 -0.37320956588 -0.37320956588 0 0 0 0 
0.67918932438 0.67918932438 0.67918932438 0.67918932438 0.67918932438 0.97807204723 0.97807204723 0.97807204723 0.97807204723 
0.97807204723 0.47012507915 0.47012507915 0.47012507915 0.47012507915 0.47012507915 0.1816547066 0.1816547066 0.1816547066 
0.1816547066 0.1816547066 0.9842223525 0.9842223525 0.9842223525 0.9842223525 0.9842223525 0.38033285737 0.38033285737 
0.38033285737 0.38033285737 0.38033285737 0.025983897969 0.025983897969 0.025983897969 0.025983897969 0.025983897969 0.025983897969 
0 0 0 0 0.99442344904 0.99442344904 0.99442344904 0.99442344904 0.99442344904 
0 0 0 0 0 0 0 0 0 
0 0.99276381731 0.99276381731 0.99276381731 0.99276381731 0.99276381731 0.98080617189 0.98080617189 0.98080617189 
0.98080617189 0.98080617189 0.98080617189 0 0 0 0 0.25097379088 0.25097379088 
0.25097379088 0.25097379088 0.25097379088 0 0 0 0 0 0 
0.99107551575 0.99107551575 0.99107551575 0.99107551575 0.99107551575 -0.33700823784 -0.33700823784 -0.33700823784 -0.33700823784 
-0.33700823784 -0.58044838905 -0.58044838905 -0.58044838905 -0.58044838905 -0.58044838905 0.19090564549 0.19090564549 0.19090564549 
0.19090564549 0.19090564549 0.19090564549 0.15896250308 0.15896250308 0.15896250308 0.15896250308 0.15896250308 0 
0 0 0 0 -0.25743728876 -0.25743728876 -0.25743728876 -0.25743728876 -0.37320956588 
-0.37320956588 -0.37320956588 -0.37320956588 -0.37320956588 -0.37320956588 0 0 0 0.67918932438 
0.67918932438 0.67918932438 0.67918932438 0.67918932438 0.67918932438 0.97807204723 0.97807204723 0.97807204723 0.97807204723 
0.97807204723 0.47012507915 0.47012507915 0.47012507915 0.47012507915 0.47012507915 0.1816547066 0.1816547066 0.1816547066 
0.1816547066 0.1816547066 0.9842223525 0.9842223525 0.9842223525 0.9842223525 0.9842223525 0.38033285737 0.38033285737 
0.38033285737 0.38033285737 0.38033285737 0.025983897969 0.025983897969 0.025983897969 0.025983897969 0.025983897969 0 
0 0 0 0 0.99442344904 0.99442344904 0.99442344904 0.99442344904 0.99442344904 
0.99442344904 0 0 0 0 0 0 0 0 
0 0.99276381731 0.99276381731 0.99276381731 0.99276381731 0.99276381731 0.98080617189 0.98080617189 0.98080617189 
0.98080617189 0.98080617189 0 0 0 0 0 0.25097379088 0.25097379088 
0.25097379088 0.25097379088 0.25097379088 0 0 0 0 0 0 
0.99107551575 0.99107551575 0.99107551575 0.99107551575 0.99107551575 -0.33700823784 -0.33700823784 -0.33700823784 -0.33700823784 
-0.33700823784 -0.33700823784 -0.58044838905 -0.58044838905 -0.58044838905 -0.58044838905 -0.58044838905 0.19090564549 0.19090564549 
0.19090564549 0.19090564549 -0.85220324993 0.15896250308 0.15896250308 0.15896250308 0.15896250308 0.15896250308 0 
0 0 0 -0.25743728876 -0.25743728876 -0.25743728876 -0.25743728876 -0.25743728876 -0.37320956588 
-0.37320956588 -0.37320956588 -0.37320956588 -0.37320956588 -0.37320956588 0 0 0 0 
0.67918932438 0.67918932438 0.67918932438 0.67918932438 0.67918932438 0.97807204723 0.97807204723 0.97807204723 0.97807204723 
0.97807204723 0.47012507915 0.47012507915 0.47012507915 0.47012507915 0.47012507915 0.1816547066 0.1816547066 0.1816547066 
0.1816547066 0.1816547066 0.9842223525 0.9842223525 0.9842223525 0.9842223525 0.9842223525 0.38033285737 0.38033285737 
0.38033285737 0.38033285737 0.38033285737 0.38033285737 0.025983897969 0.025983897969 0.025983897969 0.025983897969 -0.97034412622 
0 0 0 0 0.99442344904 0.99442344904 0.99442344904 0.99442344904 0.99442344904 
0 0 0 0 0 0 0 0 0 
0 0 0.99276381731 0.99276381731 0.99276381731 0.99276381731 0.99276381731 0.98080617189 0.98080617189 
0.98080617189 0.98080617189 0.98080617189 0 0 0 0 0.25097379088 0.25097379088 
0.25097379088 0.25097379088 0 0 0 0 0 0 0 
0.99107551575 0.96897572279 0.99107551575 0.99107551575 0.96897572279 0.96897572279 -0.33700823784 -0.33700823784 0 
-0.33700823784 0.13425467908 0.13425467908 0.13425467908 0.13425467908 0.13425467908 -0.85220324993 -0.85220324993 -0.85220324993 
-0.85220324993 -0.85220324993 -0.85220324993 -0.85220324993 0 0.15896250308 0.15896250308 -0.34721443057 0 
-0.34721443057 -0.34721443057 -0.34721443057 -0.25743728876 -0.25743728876 0 -0.25743728876 -0.25743728876 -0.77964967489 
-0.77964967489 -0.77964967489 -0.77964967489 -0.77964967489 0.9199321866 0.9199321866 0 0 0.9199321866 
-0.046327516437 0.67918932438 -0.046327516437 -0.046327516437 -0.046327516437 -0.046327516437 0 0.97807204723 0 
0.97807204723 -0.77067685127 -0.77067685127 -0.77067685127 -0.77067685127 -0.77067685127 0.68855190277 0.68855190277 0.68855190277 
0.68855190277 0.68855190277 0.86798381805 0.86798381805 0.86798381805 0.86798381805 0.86798381805 -0.98391765356 -0.98391765356 
-0.98391765356 -0.98391765356 -0.98391765356 -0.97034412622 0.38033285737 -0.97034412622 -0.97034412622 -0.97034412622 -0.38903218508 
0 -0.38903218508 -0.38903218508 -0.38903218508 0.47020882368 0.47020882368 0.47020882368 0.47020882368 0.47020882368 
0.47020882368 0 0 0 0 0 -0.87643015385 -0.87643015385 -0.87643015385 
-0.87643015385 -0.87711650133 -0.87711650133 -0.87711650133 -0.87711650133 -0.87711650133 0 0 0.98080617189 
0 0.94428652525 0.94428652525 0.94428652525 0.94428652525 0.94428652525 0.94428652525 0.25097379088 -0.52286452055 
-0.52286452055 -0.52286452055 -0.52286452055 0 -0.67317026854 -0.67317026854 -0.67317026854 -0.67317026854 -0.67317026854 
0.96897572279 0.96897572279 0.96897572279 0.96897572279 0.96897572279 0.96897572279 0 0 0 
0 0.13425467908 0.13425467908 0.13425467908 0.13425467908 0.13425467908 -0.85220324993 -0.85220324993 -0.85220324993 
-0.85220324993 -0.85220324993 -0.85220324993 0 0 0 0 -0.34721443057 -0.34721443057 
-0.34721443057 -0.34721443057 -0.34721443057 -0.34721443057 0 0 0 0 0 
-0.77964967489 -0.77964967489 -0.77964967489 -0.77964967489 0.9199321866 0.9199321866 0.9199321866 0.9199321866 0.9199321866 
-0.046327516437 -0.046327516437 -0.046327516437 -0.046327516437 -0.046327516437 0 0 0 0 
0 -0.77067685127 -0.77067685127 -0.77067685127 -0.77067685127 -0.77067685127 0.68855190277 0.68855190277 0.68855190277 
0.68855190277 0.68855190277 0.86798381805 0.86798381805 0.86798381805 0.86798381805 0.86798381805 -0.98391765356 -0.98391765356 
-0.98391765356 -0.98391765356 -0.98391765356 -0.97034412622 -0.97034412622 -0.97034412622 -0.97034412622 -0.97034412622 -0.97034412622 
-0.38903218508 -0.38903218508 -0.38903218508 -0.38903218508 -0.38903218508 0.47020882368 0.47020882368 0.47020882368 0.47020882368 
0.47020882368 0 0 0 0 -0.87643015385 -0.87643015385 -0.87643015385 -0.87643015385 
-0.87643015385 -0.87711650133 -0.87711650133 -0.87711650133 -0.87711650133 -0.87711650133 -0.87711650133 0 0 
0 0 0.94428652525 0.94428652525 0.94428652525 0.94428652525 0.94428652525 0.94428652525 -0.52286452055 
-0.52286452055 -0.52286452055 -0.52286452055 -0.67317026854 -0.67317026854 -0.67317026854 -0.67317026854 -0.67317026854 -0.67317026854 
0.96897572279 0.96897572279 0.96897572279 0.96897572279 0.96897572279 0.96897572279 0 0 0 
0 0.13425467908 0.13425467908 0.13425467908 0.13425467908 0.13425467908 0.13425467908 -0.85220324993 -0.85220324993 
-0.85220324993 0 -0.85220324993 0 0 0 0 -0.34721443057 0 
-0.34721443057 -0.34721443057 -0.34721443057 -0.34721443057 0 0 0 0 0 
-0.77964967489 -0.77964967489 -0.77964967489 -0.77964967489 0.9199321866 0.9199321866 0.9199321866 0.9199321866 0.9199321866 
-0.046327516437 -0.046327516437 -0.046327516437 -0.046327516437 -0.046327516437 -0.046327516437 0 0 0 
0 -0.77067685127 -0.77067685127 -0.77067685127 -0.77067685127 -0.77067685127 0.68855190277 0.68855190277 0.68855190277 
0.68855190277 0.68855190277 0.86798381805 0.86798381805 0.86798381805 0.86798381805 0.86798381805 -0.98391765356 -0.98391765356 
-0.98391765356 -0.98391765356 -0.98391765356 -0.97034412622 -0.97034412622 -0.97034412622 -0.97034412622 -0.97034412622 -0.97034412622 
-0.38903218508 -0.38903218508 -0.38903218508 -0.38903218508 0.47020882368 0.47020882368 0.47020882368 0.47020882368 0.47020882368 
0.47020882368 0 0 0 0 -0.87643015385 -0.87643015385 -0.87643015385 -0.87643015385 
-0.87643015385 -0.87711650133 -0.87711650133 -0.87711650133 -0.87711650133 -0.87711650133 -0.87711650133 0 0 
0 0 0.94428652525 0.94428652525 0.94428652525 0.94428652525 0.94428652525 -0.52286452055 -0.52286452055 
-0.52286452055 -0.52286452055 -0.52286452055 -0.52286452055 -0.67317026854 -0.67317026854 -0.67317026854 -0.67317026854 -0.67317026854 
0.96897572279 0.96897572279 0.96897572279 0.96897572279 0.96897572279 0.96897572279 0 0 0 
0 0.13425467908 0.13425467908 0.13425467908 0.13425467908 0.13425467908 -0.85220324993 -0.85220324993 -0.85220324993 
-0.85220324993 -0.85220324993 0 0 0 0 0 0 -0.34721443057 
-0.34721443057 -0.34721443057 -0.34721443057 -0.34721443057 0 0 0 0 0 
-0.77964967489 -0.77964967489 -0.77964967489 -0.77964967489 0.9199321866 0.9199321866 0.9199321866 0.9199321866 0.9199321866 
-0.046327516437 -0.046327516437 -0.046327516437 -0.046327516437 -0.046327516437 -0.046327516437 0 0 0 
0 -0.77067685127 -0.77067685127 -0.77067685127 -0.77067685127 -0.77067685127 0.68855190277 0.68855190277 0.68855190277 
0.68855190277 0.68855190277 0.86798381805 0.86798381805 0.86798381805 0.86798381805 0.86798381805 -0.98391765356 -0.98391765356 
-0.98391765356 -0.98391765356 -0.98391765356 -0.97034412622 -0.97034412622 -0.97034412622 -0.97034412622 -0.97034412622 -0.38903218508 
-0.38903218508 -0.38903218508 -0.38903218508 -0.38903218508 0.47020882368 0.47020882368 0.47020882368 0.47020882368 0.47020882368 
0 0 0 0 0 -0.87643015385 -0.87643015385 -0.87643015385 -0.87643015385 
-0.87643015385 -0.87643015385 -0.87711650133 -0.87711650133 -0.87711650133 -0.87711650133 -0.87711650133 0 0 
0 0 0.94428652525 0.94428652525 0.94428652525 0.94428652525 0.94428652525 -0.52286452055 -0.52286452055 
-0.52286452055 -0.52286452055 -0.52286452055 -0.52286452055 -0.52286452055 -0.67317026854 -0.67317026854 -0.67317026854 -0.67317026854 
0.96897572279 0.96897572279 0.96897572279 0.96897572279 0.96897572279 0 0 0 0 
0 0 0.13425467908 0.13425467908 0.13425467908 0.13425467908 -0.53066700697 -0.85220324993 -0.85220324993 
-0.85220324993 -0.85220324993 -0.85220324993 0 0 0 0 -0.34721443057 -0.34721443057 
-0.34721443057 -0.34721443057 0.99897480011 -0.34721443057 0 0 0 0 -0.77964967489 
-0.77964967489 -0.77964967489 -0.77964967489 -0.77964967489 0.9199321866 0.9199321866 0.9199321866 0.9199321866 0.9199321866 
0.9199321866 -0.046327516437 -0.046327516437 -0.046327516437 -0.046327516437 0 0 0 0 
0 -0.77067685127 -0.77067685127 -0.77067685127 -0.77067685127 -0.77067685127 0.68855190277 0.68855190277 0.68855190277 
0.68855190277 -0.95670169592 0.86798381805 0.86798381805 0.86798381805 0.86798381805 0.86798381805 -0.98391765356 -0.98391765356 
-0.98391765356 -0.98391765356 -0.98391765356 -0.97034412622 -0.97034412622 -0.97034412622 -0.97034412622 -0.97034412622 -0.38903218508 
-0.38903218508 0 -0.38903218508 -0.38903218508 -0.38903218508 0.47020882368 0.47020882368 0.47020882368 0.47020882368 
0 0 0 0 0 -0.87643015385 -0.87643015385 -0.87643015385 -0.87643015385 
-0.87643015385 0.62129294872 0.62129294872 -0.87711650133 -0.87711650133 -0.87711650133 -0.87711650133 0 0 
0 0 0 0.94428652525 0.94428652525 0.94428652525 0.94428652525 -0.52286452055 0.26981669664 
-0.52286452055 -0.52286452055 -0.52286452055 -0.52286452055 -0.67317026854 -0.67317026854 -0.67317026854 -0.67317026854 -0.67317026854 
0.96897572279 0.96897572279 0.96897572279 0 0.96897572279 -0.82281631231 -0.82281631231 0 0 
0.13425467908 -0.033487346023 -0.033487346023 -0.033487346023 -0.033487346023 -0.033487346023 -0.53066700697 -0.53066700697 -0.53066700697 
-0.53066700697 -0.53066700697 0.21492698789 0.21492698789 0.21492698789 0.21492698789 0.21492698789 0.21492698789 -0.34721443057 
-0.34721443057 -0.34721443057 -0.34721443057 0.99897480011 0.99897480011 0.99897480011 0.99897480011 0.99897480011 -0.77964967489 
-0.77964967489 -0.77964967489 -0.95592719316 -0.95592719316 -0.95592719316 0.9199321866 0.9199321866 0 0.9199321866 
0.51321619749 0.51321619749 0.51321619749 0.51321619749 0.51321619749 0.88551670313 0.88551670313 0.88551670313 0 
0.88551670313 -0.30192708969 -0.30192708969 -0.30192708969 -0.30192708969 0.68855190277 0.68855190277 -0.95670169592 -0.95670169592 
-0.95670169592 -0.95670169592 -0.88952863216 -0.88952863216 -0.88952863216 -0.88952863216 -0.88952863216 0.70808339119 0.70808339119 
-0.98391765356 0.70808339119 0.70808339119 0.70808339119 -0.97034412622 0.3739259541 0.3739259541 0.3739259541 -0.38903218508 
0 -0.38903218508 0 -0.38903218508 -0.053205952048 -0.053205952048 -0.053205952048 -0.053205952048 -0.053205952048 
-0.98414105177 0 -0.98414105177 -0.98414105177 -0.98414105177 -0.13137362897 -0.13137362897 -0.13137362897 -0.13137362897 
-0.13137362897 0.62129294872 0.62129294872 0.62129294872 0.62129294872 0.62129294872 0.06460994482 0.06460994482 0.06460994482 
0 0.06460994482 0.18511778116 0.18511778116 0.18511778116 0.18511778116 0.18511778116 0.26981669664 0.26981669664 
0.26981669664 0.26981669664 0.26981669664 0.26981669664 -0.95747756958 -0.95747756958 -0.95747756958 -0.95747756958 -0.95747756958 
0 0 0 0 0 -0.82281631231 -0.82281631231 -0.82281631231 -0.82281631231 
-0.82281631231 -0.033487346023 -0.033487346023 -0.033487346023 -0.033487346023 -0.033487346023 -0.53066700697 -0.53066700697 -0.53066700697 
-0.53066700697 -0.53066700697 0.21492698789 0.21492698789 0.21492698789 0.21492698789 0.21492698789 0 0 
0 0 0 0.99897480011 0.99897480011 0.99897480011 0.99897480011 0.99897480011 -0.95592719316 
-0.95592719316 -0.95592719316 -0.95592719316 -0.95592719316 0 0 0 0 0 
0.51321619749 0.51321619749 0.51321619749 0.51321619749 0.51321619749 0.88551670313 0.88551670313 0.88551670313 0.88551670313 
0.88551670313 -0.30192708969 -0.30192708969 -0.30192708969 -0.30192708969 -0.30192708969 -0.95670169592 -0.95670169592 -0.95670169592 
-0.95670169592 -0.95670169592 -0.88952863216 -0.88952863216 -0.88952863216 -0.88952863216 -0.88952863216 0.70808339119 0.70808339119 
0.70808339119 0.70808339119 0.70808339119 0.70808339119 0.3739259541 0.3739259541 0.3739259541 0.3739259541 0.3739259541 
0 0 0 0 -0.053205952048 -0.053205952048 -0.053205952048 -0.053205952048 -0.053205952048 
-0.98414105177 -0.98414105177 -0.98414105177 -0.98414105177 -0.98414105177 -0.13137362897 -0.13137362897 -0.13137362897 -0.13137362897 
-0.13137362897 0.62129294872 0.62129294872 0.62129294872 0.62129294872 0.62129294872 0.06460994482 0.06460994482 0.06460994482 
0.06460994482 0.06460994482 0.06460994482 0.18511778116 0.18511778116 0.18511778116 0.18511778116 0.26981669664 0.26981669664 
0.26981669664 0.26981669664 0.26981669664 0.26981669664 -0.95747756958 -0.95747756958 -0.95747756958 -0.95747756958 -0.95747756958 
0 0 0 0 0 0 -0.82281631231 -0.82281631231 -0.82281631231 
-0.82281631231 -0.033487346023 -0.033487346023 -0.033487346023 -0.033487346023 -0.033487346023 -0.53066700697 -0.53066700697 -0.53066700697 
-0.53066700697 -0.53066700697 0.21492698789 0.21492698789 0.21492698789 0.21492698789 0.21492698789 0.21492698789 0 
0 0 0 0.99897480011 0.99897480011 0.99897480011 0.99897480011 0.99897480011 -0.95592719316 
-0.95592719316 -0.95592719316 -0.95592719316 -0.95592719316 -0.95592719316 0 0 0 0 
0.51321619749 0.51321619749 0.51321619749 0.51321619749 0.51321619749 0.88551670313 0.88551670313 0.88551670313 0.88551670313 
0.88551670313 -0.30192708969 -0.30192708969 -0.30192708969 -0.30192708969 -0.30192708969 -0.95670169592 -0.95670169592 -0.95670169592 
-0.95670169592 -0.95670169592 -0.88952863216 -0.88952863216 -0.88952863216 -0.88952863216 -0.88952863216 0.70808339119 0.70808339119 
0.70808339119 0.70808339119 0.70808339119 0.3739259541 0.3739259541 0.3739259541 0.3739259541 0.3739259541 0 
0 0 0 0 -0.053205952048 -0.053205952048 -0.053205952048 -0.053205952048 -0.053205952048 
-0.98414105177 -0.98414105177 -0.98414105177 -0.98414105177 -0.98414105177 -0.13137362897 -0.13137362897 -0.13137362897 -0.13137362897 
-0.13137362897 0.62129294872 0.62129294872 0.62129294872 0.62129294872 0.62129294872 0.06460994482 0.06460994482 0.06460994482 
0.06460994482 0.06460994482 0.06460994482 0.18511778116 0.18511778116 0.18511778116 0.18511778116 0.18511778116 0.26981669664 
0.26981669664 0.26981669664 0.26981669664 0.26981669664 -0.95747756958 -0.95747756958 -0.95747756958 -0.95747756958 0 
0 0 0 0 0 0 -0.82281631231 -0.82281631231 -0.82281631231 
-0.82281631231 -0.82281631231 -0.033487346023 -0.033487346023 -0.033487346023 -0.033487346023 -0.033487346023 -0.53066700697 -0.53066700697 
-0.53066700697 -0.53066700697 0.21492698789 0.21492698789 0.21492698789 0.21492698789 0.21492698789 0 0 
0 0 0 0.99897480011 0.99897480011 0.99897480011 0.99897480011 -0.95592719316 -0.95592719316 
-0.95592719316 -0.95592719316 -0.95592719316 -0.95592719316 -0.95592719316 0 0 0 0 
0.51321619749 0.51321619749 0.51321619749 0.51321619749 0.51321619749 0.88551670313 0.88551670313 0.88551670313 0.88551670313 
0.88551670313 -0.30192708969 -0.30192708969 -0.30192708969 -0.30192708969 -0.30192708969 -0.95670169592 -0.95670169592 -0.95670169592 
-0.95670169592 -0.95670169592 -0.88952863216 -0.88952863216 -0.88952863216 -0.88952863216 -0.88952863216 0.70808339119 0.70808339119 
0.70808339119 0.70808339119 0.70808339119 0.3739259541 0.3739259541 0.3739259541 0.3739259541 0 0.3739259541 
0 0 0 0 -0.053205952048 -0.053205952048 -0.053205952048 -0.053205952048 -0.053205952048 
-0.98414105177 -0.98414105177 -0.98414105177 -0.98414105177 -0.98414105177 -0.13137362897 -0.13137362897 -0.13137362897 -0.13137362897 
-0.13137362897 0.62129294872 0.62129294872 0.62129294872 0.62129294872 0.62129294872 0.06460994482 0.06460994482 0.06460994482 
0.06460994482 0.06460994482 0.18511778116 0.18511778116 0.18511778116 0.18511778116 0.18511778116 0.26981669664 0.26981669664 
0.26981669664 0.26981669664 0.26981669664 -0.95747756958 -0.95747756958 -0.95747756958 -0.95747756958 -0.95747756958 -0.95747756958 
0 0 0 0 0 -0.82281631231 -0.82281631231 -0.82281631231 -0.82281631231 
-0.82281631231 -0.033487346023 -0.033487346023 -0.033487346023 -0.033487346023 -0.033487346023 -0.53066700697 -0.53066700697 -0.53066700697 
-0.53066700697 0 -0.53066700697 0.21492698789 0.21492698789 0.21492698789 0 0 0 
0 0 0 0.99897480011 0.99897480011 0.99897480011 0.99897480011 0.99897480011 -0.95592719316 
-0.95592719316 -0.95592719316 -0.95592719316 -0.95592719316 0 0 0 0 0 
0.51321619749 0 0.51321619749 0.51321619749 0.51321619749 0.88551670313 0.88551670313 0.88551670313 0.88551670313 
-0.30192708969 -0.30192708969 -0.30192708969 -0.30192708969 -0.30192708969 -0.30192708969 -0.95670169592 -0.95670169592 -0.95670169592 
-0.95670169592 -0.95670169592 -0.88952863216 -0.88952863216 -0.88952863216 -0.88952863216 -0.88952863216 0.70808339119 0.70808339119 
0.70808339119 0.70808339119 0.70808339119 0.3739259541 0.3739259541 0.3739259541 0 0.3739259541 0.3739259541 
0 0 0 0 -0.053205952048 -0.053205952048 -0.053205952048 -0.053205952048 -0.053205952048 
-0.98414105177 -0.98414105177 -0.98414105177 -0.98414105177 -0.98414105177 -0.13137362897 -0.13137362897 -0.13137362897 -0.13137362897 
-0.13137362897 0.62129294872 0.62129294872 0.62129294872 0.62129294872 0.62129294872 0.06460994482 0.06460994482 0.06460994482 
0.06460994482 0.06460994482 0.18511778116 0.18511778116 0.18511778116 0.18511778116 0.18511778116 0.26981669664 0.26981669664 
0.26981669664 0.26981669664 0.26981669664 -0.95747756958 -0.95747756958 -0.95747756958 -0.95747756958 -0.95747756958 -0.95747756958 
-0.10591043532 0 0 0 -0.10591043532 -0.10591043532 -0.82281631231 -0.82281631231 -0.82281631231 
-0.82281631231 -0.55281972885 -0.55281972885 -0.55281972885 -0.55281972885 -0.55281972885 -0.55281972885 0 -0.53066700697 
-0.53066700697 0 0 0.21492698789 0 0.21492698789 0.21492698789 0 0 
0 0 0 0.99897480011 0.99897480011 0.61995726824 0.61995726824 0.61995726824 0.87734484673 
0.87734484673 0.87734484673 -0.95592719316 0.87734484673 0 0 0 0 0 
0.51321619749 0.51321619749 0 0.51321619749 0 0.88551670313 0.88551670313 0.88551670313 0.88551670313 
0 0 0 0 -0.30192708969 -0.95670169592 -0.01432235539 -0.01432235539 -0.95670169592 
-0.01432235539 -0.01432235539 -0.11279352754 -0.11279352754 -0.11279352754 -0.11279352754 -0.88952863216 -0.99172061682 -0.99172061682 
-0.99172061682 -0.99172061682 -0.99172061682 -0.99172061682 0.3739259541 0.3739259541 0.3739259541 0.3739259541 -0.24658341706 
-0.24658341706 0 -0.24658341706 -0.24658341706 -0.76955902576 -0.76955902576 -0.76955902576 -0.76955902576 -0.76955902576 
0.9937313199 0.9937313199 -0.98414105177 -0.98414105177 0.9937313199 -0.086217604578 -0.086217604578 -0.086217604578 -0.086217604578 
-0.086217604578 -0.29439482093 -0.29439482093 -0.29439482093 -0.29439482093 -0.29439482093 -0.46941193938 -0.46941193938 -0.46941193938 
-0.46941193938 -0.46941193938 0.25405374169 0.18511778116 0.25405374169 0.25405374169 0.18511778116 0.18511778116 0.99267405272 
0.99267405272 0.99267405272 0.99267405272 0.99267405272 -0.95747756958 -0.95747756958 -0.95747756958 -0.95747756958 -0.95747756958 
-0.10591043532 0 -0.10591043532 -0.10591043532 -0.10591043532 -0.10591043532 0 0 0 
0 -0.55281972885 -0.55281972885 -0.55281972885 -0.55281972885 -0.55281972885 -0.55281972885 0 0 
0 0 0 0 0 0 0 0 0 
0 0 0 0.61995726824 0.61995726824 0.61995726824 0.61995726824 0.61995726824 0.87734484673 
0.87734484673 0.87734484673 0.87734484673 0.87734484673 0 0 0 0 0 
0 0 0 0 0 0 0 0 0 
0 0 0 0 0 0 -0.01432235539 -0.01432235539 -0.01432235539 
-0.01432235539 -0.01432235539 -0.11279352754 -0.11279352754 -0.11279352754 -0.11279352754 -0.11279352754 -0.99172061682 -0.99172061682 
-0.99172061682 -0.99172061682 -0.99172061682 0 0 0 0 0 -0.24658341706 
-0.24658341706 -0.24658341706 -0.24658341706 -0.24658341706 -0.76955902576 -0.76955902576 -0.76955902576 -0.76955902576 -0.76955902576 
0.9937313199 0.9937313199 0.9937313199 0.9937313199 0.9937313199 0.9937313199 -0.086217604578 -0.086217604578 -0.086217604578 
-0.086217604578 -0.29439482093 -0.29439482093 -0.29439482093 -0.29439482093 -0.29439482093 -0.46941193938 -0.46941193938 -0.46941193938 
-0.46941193938 -0.46941193938 0.25405374169 0.25405374169 0.25405374169 0.25405374169 0.25405374169 0.25405374169 0.99267405272 
0.99267405272 0.99267405272 0.99267405272 0.99267405272 0 0 0 0 0 
0 -0.10591043532 -0.10591043532 -0.10591043532 -0.10591043532 -0.10591043532 0 0 0 
0 -0.55281972885 -0.55281972885 -0.55281972885 -0.55281972885 -0.55281972885 -0.55281972885 0 0 
0 0 0 0 0 0 0 0 0 
0 0 0 0 0.61995726824 0.61995726824 0.61995726824 0.61995726824 0.61995726824 
0.87734484673 0.87734484673 0.87734484673 0.87734484673 0.87734484673 0 0 0 0 
0 0 0 0 0 0 0 0 0 
0 0 0 0 0 0 -0.01432235539 -0.01432235539 -0.01432235539 
-0.01432235539 -0.11279352754 -0.11279352754 -0.11279352754 -0.11279352754 -0.11279352754 -0.11279352754 -0.99172061682 -0.99172061682 
-0.99172061682 -0.99172061682 -0.99172061682 0 0 0 0 0 -0.24658341706 
-0.24658341706 -0.24658341706 -0.24658341706 -0.24658341706 -0.76955902576 -0.76955902576 -0.76955902576 -0.76955902576 -0.76955902576 
0.9937313199 0.9937313199 0.9937313199 0.9937313199 0.9937313199 -0.086217604578 -0.086217604578 -0.086217604578 -0.086217604578 
-0.086217604578 -0.29439482093 -0.29439482093 -0.29439482093 -0.29439482093 -0.29439482093 -0.46941193938 -0.46941193938 -0.46941193938 
-0.46941193938 -0.46941193938 0.25405374169 0.25405374169 0.25405374169 0.25405374169 0.25405374169 0.25405374169 0.99267405272 
0.99267405272 0.99267405272 0.99267405272 0 0 0 0 0 0 
-0.10591043532 -0.10591043532 -0.10591043532 -0.10591043532 -0.10591043532 -0.10591043532 0 0 0 
0 0 -0.55281972885 -0.55281972885 -0.55281972885 -0.55281972885 -0.55281972885 0 0 
0 0 0 0 0 0 0 0 0 
0 0 0 0 0.61995726824 0.61995726824 0.61995726824 0.61995726824 0.87734484673 
0.87734484673 0.87734484673 0.87734484673 0.87734484673 0.87734484673 0 0 0 0 
0 0 0 0 0 0 0 0 0 
0 0 0 0 0 0 -0.01432235539 -0.01432235539 -0.01432235539 
-0.01432235539 -0.11279352754 -0.11279352754 -0.11279352754 -0.11279352754 -0.11279352754 -0.11279352754 -0.99172061682 -0.99172061682 
-0.99172061682 -0.99172061682 -0.99172061682 -0.99172061682 0 0 0 0 -0.24658341706 
-0.24658341706 -0.24658341706 -0.24658341706 -0.24658341706 -0.76955902576 -0.76955902576 -0.76955902576 -0.76955902576 -0.76955902576 
0.9937313199 0.9937313199 0.9937313199 0.9937313199 0.9937313199 -0.086217604578 -0.086217604578 -0.086217604578 -0.086217604578 
-0.29439482093 -0.29439482093 -0.29439482093 -0.29439482093 -0.29439482093 -0.29439482093 -0.46941193938 -0.46941193938 -0.46941193938 
-0.46941193938 -0.46941193938 0.25405374169 0.25405374169 0.25405374169 0.25405374169 0.25405374169 0.99267405272 0.99267405272 
0.99267405272 0.99267405272 0.99267405272 0.99267405272 0 0 0 0 0 
-0.10591043532 -0.10591043532 -0.10591043532 -0.10591043532 -0.10591043532 0 0 0 0 
0 0.035528682172 0.035528682172 -0.55281972885 -0.55281972885 -0.55281972885 0 0 0 
0 0 0 0 0 0 0 0 0 
0 0 0 0.61995726824 0.61995726824 0.61995726824 0.61995726824 0.61995726824 0.61995726824 
0.87734484673 0.87734484673 0.87734484673 0.87734484673 0.87734484673 0 0 0 0 
0 0 0 0 0 0 0 0 0 
0 0 0 0 0 0 0 -0.01432235539 -0.01432235539 
-0.01432235539 -0.01432235539 -0.11279352754 -0.11279352754 -0.11279352754 -0.11279352754 -0.11279352754 -0.37597700953 -0.99172061682 
-0.99172061682 -0.99172061682 -0.99172061682 -0.99172061682 0 0 0 0 -0.24658341706 
-0.24658341706 -0.24658341706 -0.24658341706 -0.24658341706 -0.24658341706 -0.76955902576 -0.76955902576 -0.76955902576 -0.76955902576 
0.9937313199 0.9937313199 0.9937313199 0.9937313199 0.9937313199 -0.086217604578 -0.086217604578 -0.086217604578 -0.086217604578 
-0.086217604578 -0.29439482093 -0.29439482093 -0.29439482093 -0.29439482093 -0.29439482093 -0.46941193938 -0.46941193938 -0.46941193938 
-0.46941193938 -0.46941193938 -0.46941193938 0.25405374169 0.25405374169 0.25405374169 0.25405374169 0.99267405272 0.99267405272 
0.99267405272 0.99267405272 0.99267405272 0.99267405272 0 0 0 0 0 
-0.29725968838 -0.29725968838 -0.29725968838 -0.29725968838 0 -0.26611125469 -0.26611125469 -0.26611125469 -0.26611125469 
-0.26611125469 0.035528682172 0.035528682172 0.035528682172 0.035528682172 -0.97774469852 -0.97774469852 -0.97774469852 -0.97774469852 
0 0 -0.90364718437 -0.90364718437 -0.90364718437 -0.90364718437 -0.90364718437 0 -0.65597558022 
0 -0.65597558022 0 0.61995726824 0 0 0 0.61995726824 0 
-0.99821251631 0.87734484673 -0.99821251631 0.87734484673 -0.99821251631 0 0 0 0 
0 0 0 0 0 -0.93175077438 -0.93175077438 -0.93175077438 0 
-0.93175077438 0 0 -0.11737605929 0 0 -0.11737605929 -0.01432235539 -0.01432235539 
-0.01432235539 -0.01432235539 -0.37597700953 -0.37597700953 -0.37597700953 -0.37597700953 -0.37597700953 0.44789600372 0.44789600372 
0.44789600372 0.44789600372 0.44789600372 0.34515991807 0.34515991807 0.34515991807 0.34515991807 0.34515991807 -0.72903466225 
-0.72903466225 -0.72903466225 -0.72903466225 -0.72903466225 -0.42601573467 -0.42601573467 -0.42601573467 -0.42601573467 -0.42601573467 
0.95076936483 0.95076936483 0.95076936483 0.95076936483 0.9937313199 0.95076936483 -0.086217604578 -0.086217604578 0 
-0.086217604578 -0.029531087726 -0.029531087726 -0.029531087726 -0.029531087726 -0.029531087726 -0.29439482093 0.094377666712 0.094377666712 
0.094377666712 -0.46941193938 0.094377666712 0.094377666712 0.25405374169 0.25405374169 0 0.78353744745 0.78353744745 
0.78353744745 0.78353744745 0.78353744745 0 0 0 0 0 0 
0 -0.29725968838 -0.29725968838 -0.29725968838 -0.29725968838 -0.26611125469 -0.26611125469 -0.26611125469 -0.26611125469 
-0.26611125469 0.035528682172 0.035528682172 0.035528682172 0.035528682172 0.035528682172 -0.97774469852 -0.97774469852 -0.97774469852 
-0.97774469852 -0.97774469852 -0.90364718437 -0.90364718437 -0.90364718437 -0.90364718437 -0.90364718437 0 -0.65597558022 
-0.65597558022 -0.65597558022 -0.65597558022 -0.65597558022 0 0 0 0 0.61995726824 
-0.99821251631 -0.99821251631 -0.99821251631 0 0 0 0 0 0 
0 0 0 0 0 0 -0.93175077438 -0.93175077438 -0.93175077438 
-0.93175077438 -0.11737605929 -0.11737605929 -0.11737605929 0 -0.11737605929 -0.11737605929 0 0 
0 0 -0.37597700953 -0.37597700953 -0.37597700953 -0.37597700953 -0.37597700953 0.44789600372 0.44789600372 
0.44789600372 0.44789600372 0.44789600372 0.34515991807 0.34515991807 0.34515991807 0.34515991807 0.34515991807 -0.72903466225 
-0.72903466225 -0.72903466225 -0.72903466225 -0.72903466225 -0.42601573467 -0.42601573467 -0.42601573467 -0.42601573467 -0.42601573467 
0.95076936483 0.95076936483 0.95076936483 0.95076936483 0.95076936483 0.95076936483 0 0 0 
0 -0.029531087726 -0.029531087726 -0.029531087726 -0.029531087726 -0.029531087726 -0.029531087726 0.094377666712 0.094377666712 
0.094377666712 0.094377666712 0.094377666712 0 0 0 0 0.78353744745 0.78353744745 
0.78353744745 0.78353744745 0.78353744745 0.78353744745 0 0 0 0 0 
-0.29725968838 -0.29725968838 -0.29725968838 -0.29725968838 -0.29725968838 -0.26611125469 -0.26611125469 -0.26611125469 -0.26611125469 
0.035528682172 0.035528682172 0.035528682172 0.035528682172 0.035528682172 -0.97774469852 -0.97774469852 -0.97774469852 -0.97774469852 
-0.97774469852 -0.97774469852 -0.90364718437 -0.90364718437 -0.90364718437 -0.90364718437 -0.90364718437 -0.65597558022 -0.65597558022 
-0.65597558022 -0.65597558022 -0.65597558022 -0.65597558022 0 0 0 0 -0.99821251631 
-0.99821251631 -0.99821251631 -0.99821251631 -0.99821251631 0 0 0 0 0 
0 0 0 0 0 0 -0.93175077438 -0.93175077438 -0.93175077438 
-0.93175077438 -0.93175077438 -0.93175077438 -0.11737605929 -0.11737605929 -0.11737605929 0 0 0 
0 0 -0.37597700953 -0.37597700953 -0.37597700953 -0.37597700953 -0.37597700953 0.44789600372 0.44789600372 
0.44789600372 0.44789600372 0.44789600372 0.34515991807 0.34515991807 0.34515991807 0.34515991807 0.34515991807 -0.72903466225 
-0.72903466225 -0.72903466225 -0.72903466225 -0.72903466225 -0.42601573467 -0.42601573467 -0.42601573467 -0.42601573467 -0.42601573467 
0.95076936483 0.95076936483 0.95076936483 0.95076936483 0.95076936483 0.95076936483 0 0 0 
0 -0.029531087726 -0.029531087726 -0.029531087726 -0.029531087726 -0.029531087726 0.094377666712 0.094377666712 0.094377666712 
0.094377666712 0.094377666712 0.094377666712 0 0 0 0 0.78353744745 0.78353744745 
0.78353744745 0.78353744745 0.78353744745 0 0 0 0 0 0 
-0.29725968838 -0.29725968838 -0.29725968838 -0.29725968838 -0.26611125469 -0.26611125469 -0.26611125469 -0.26611125469 -0.26611125469 
-0.26611125469 0.035528682172 0.035528682172 0.035528682172 0.035528682172 0.035528682172 -0.97774469852 -0.97774469852 -0.97774469852 
-0.97774469852 -0.97774469852 -0.90364718437 -0.90364718437 -0.90364718437 -0.90364718437 -0.90364718437 -0.65597558022 -0.65597558022 
-0.65597558022 -0.65597558022 -0.65597558022 -0.65597558022 0 0 0 0 0 
-0.99821251631 -0.99821251631 -0.99821251631 -0.99821251631 0 0 0 0 0 
0 0 0 0 0 -0.93175077438 -0.93175077438 -0.93175077438 -0.93175077438 
-0.93175077438 -0.11737605929 -0.11737605929 -0.11737605929 -0.11737605929 -0.11737605929 -0.11737605929 0 0 
0 0 0 -0.37597700953 -0.37597700953 -0.37597700953 -0.37597700953 0.44789600372 0.44789600372 
0.44789600372 0.44789600372 0.44789600372 0.34515991807 0.34515991807 0.34515991807 0.34515991807 0.34515991807 -0.72903466225 
-0.72903466225 -0.72903466225 -0.72903466225 -0.72903466225 -0.42601573467 -0.42601573467 -0.42601573467 -0.42601573467 -0.42601573467 
-0.42601573467 0.95076936483 0.95076936483 0.95076936483 0.95076936483 0 0 0 0 
0 -0.029531087726 -0.029531087726 -0.029531087726 -0.029531087726 -0.029531087726 0.094377666712 0.094377666712 0.094377666712 
0.094377666712 0.094377666712 0.094377666712 0 0 0 0 0 0.78353744745 
0.78353744745 0.78353744745 0.78353744745 0.78353744745 0 0 0 0 0 
-0.29725968838 -0.29725968838 -0.29725968838 -0.29725968838 -0.29725968838 -0.26611125469 -0.26611125469 -0.26611125469 -0.26611125469 
-0.26611125469 0.035528682172 0.035528682172 0.035528682172 0.035528682172 0.035528682172 -0.97774469852 -0.97774469852 -0.97774469852 
-0.97774469852 -0.97774469852 -0.90364718437 -0.90364718437 -0.90364718437 -0.90364718437 -0.90364718437 -0.65597558022 -0.65597558022 
-0.65597558022 0 -0.65597558022 -0.65597558022 0 0 0 0 -0.99821251631 
-0.99821251631 -0.99821251631 -0.99821251631 -0.99821251631 -0.99821251631 0 0 0 0 
0 0 0 0 -0.93175077438 -0.93175077438 -0.93175077438 -0.93175077438 -0.93175077438 
-0.93175077438 0 -0.11737605929 -0.11737605929 -0.11737605929 -0.11737605929 -0.11737605929 0 0 
0 0 -0.37597700953 -0.37597700953 -0.37597700953 -0.37597700953 -0.37597700953 0.44789600372 0.44789600372 
0.44789600372 0.44789600372 0.44789600372 0.34515991807 0.34515991807 0.34515991807 0.34515991807 0.34515991807 -0.72903466225 
-0.72903466225 -0.72903466225 -0.72903466225 -0.72903466225 -0.42601573467 -0.42601573467 -0.42601573467 -0.42601573467 -0.42601573467 
0.95076936483 0.95076936483 0.95076936483 0.95076936483 0.95076936483 0.95076936483 0 0 0 
0 -0.029531087726 -0.029531087726 -0.029531087726 -0.029531087726 -0.029531087726 0.094377666712 0.094377666712 -0.83843153715 
0.094377666712 0.094377666712 0 0 0 0 0 0.78353744745 0.78353744745 
0.49933511019 0.78353744745 0.49933511019 0.78353744745 0 0 0 0 0 
-0.29725968838 -0.29725968838 0 -0.29725968838 -0.29725968838 -0.26611125469 0.82314991951 0.82314991951 0.82314991951 
0.82314991951 -0.23939339817 -0.23939339817 0.035528682172 -0.23939339817 -0.23939339817 -0.70041131973 -0.70041131973 -0.70041131973 
-0.70041131973 -0.70041131973 -0.90364718437 -0.64947986603 -0.64947986603 -0.64947986603 -0.64947986603 -0.64947986603 -0.65597558022 
0 0 -0.65597558022 0 0 0 0 0 0 
-0.99821251631 -0.99821251631 -0.99821251631 -0.99821251631 0 0.26056480408 0 0.26056480408 0 
0.26056480408 0 0 0 0 0.17482323945 0.17482323945 0.17482323945 0.17482323945 
0.17482323945 0 -0.11737605929 -0.11737605929 -0.11737605929 -0.11737605929 -0.11737605929 0 0 
0 0 0.99182039499 0.99182039499 0.99182039499 0.99182039499 0.99182039499 0.89735001326 0.89735001326 
0.89735001326 0.89735001326 0.89735001326 -0.50610637665 -0.50610637665 -0.50610637665 -0.50610637665 -0.50610637665 -0.76659625769 
-0.76659625769 -0.76659625769 -0.76659625769 -0.76659625769 -0.9541169405 -0.9541169405 -0.9541169405 -0.9541169405 -0.9541169405 
-0.95650243759 -0.95650243759 -0.95650243759 -0.95650243759 -0.95650243759 -0.91409695148 -0.91409695148 -0.91409695148 -0.91409695148 
-0.91409695148 0.99944144487 0.99944144487 0.99944144487 0.99944144487 0.99944144487 -0.83843153715 -0.83843153715 -0.83843153715 
-0.83843153715 -0.83843153715 -0.88574874401 -0.88574874401 0 -0.88574874401 -0.88574874401 0.49933511019 0.49933511019 
0.49933511019 0.49933511019 0.49933511019 0.78353744745 0 0 0.10485078394 0.10485078394 0.10485078394 
0 0 0 0 0 0.82314991951 0.82314991951 0.82314991951 0.82314991951 
0.82314991951 -0.23939339817 -0.23939339817 -0.23939339817 -0.23939339817 -0.70041131973 -0.70041131973 -0.70041131973 -0.70041131973 
-0.70041131973 -0.70041131973 -0.64947986603 -0.64947986603 -0.64947986603 -0.64947986603 -0.64947986603 -0.64947986603 0 
0 0 0 0 0 0 0 0 0 
0 0 0 0 0 0.26056480408 0.26056480408 0.26056480408 0.26056480408 
0 0 0 0 0 0.17482323945 0.17482323945 0.17482323945 0.17482323945 
0.17482323945 0 0 0 0 0 0 0 0 
0 0 0.99182039499 0.99182039499 0.99182039499 0.99182039499 0.99182039499 0.89735001326 0.89735001326 
0.89735001326 0.89735001326 0.89735001326 -0.50610637665 -0.50610637665 -0.50610637665 -0.50610637665 -0.50610637665 -0.76659625769 
-0.76659625769 -0.76659625769 -0.76659625769 -0.76659625769 -0.9541169405 -0.9541169405 -0.9541169405 -0.9541169405 -0.9541169405 
-0.95650243759 -0.95650243759 -0.95650243759 -0.95650243759 -0.95650243759 -0.95650243759 -0.91409695148 -0.91409695148 -0.91409695148 
-0.91409695148 0.99944144487 0.99944144487 0.99944144487 0.99944144487 0.99944144487 -0.83843153715 -0.83843153715 -0.83843153715 
-0.83843153715 -0.88574874401 -0.88574874401 -0.88574874401 -0.88574874401 -0.88574874401 -0.88574874401 0.49933511019 0.49933511019 
0.49933511019 0.49933511019 0.49933511019 0.10485078394 0.10485078394 0 0.10485078394 0.10485078394 0.10485078394 
0 0 0 0 0 0 0.82314991951 0.82314991951 0.82314991951 
0.82314991951 0.82314991951 -0.23939339817 -0.23939339817 -0.23939339817 -0.23939339817 -0.70041131973 -0.70041131973 -0.70041131973 
-0.70041131973 -0.70041131973 -0.64947986603 -0.64947986603 -0.64947986603 -0.64947986603 -0.64947986603 -0.64947986603 0 
0 0 0 0 0 0 0 0 0 
0 0 0 0 0.26056480408 0.26056480408 0.26056480408 0.26056480408 0.26056480408 
0.26056480408 0 0 0 0 0.17482323945 0.17482323945 0.17482323945 0.17482323945 
0.17482323945 0 0 0 0 0 0 0 0 
0 0 0.99182039499 0.99182039499 0.99182039499 0.99182039499 0.99182039499 0.89735001326 0.89735001326 
0.89735001326 0.89735001326 0.89735001326 -0.50610637665 -0.50610637665 -0.50610637665 -0.50610637665 -0.50610637665 -0.76659625769 
-0.76659625769 -0.76659625769 -0.76659625769 -0.76659625769 -0.9541169405 -0.9541169405 -0.9541169405 -0.9541169405 -0.9541169405 
-0.95650243759 -0.95650243759 -0.95650243759 -0.95650243759 -0.95650243759 -0.91409695148 -0.91409695148 -0.91409695148 -0.91409695148 
-0.91409695148 0.99944144487 0.99944144487 0.99944144487 0.99944144487 0.99944144487 -0.83843153715 -0.83843153715 -0.83843153715 
-0.83843153715 -0.83843153715 -0.88574874401 -0.88574874401 -0.88574874401 -0.88574874401 -0.88574874401 0.49933511019 0.49933511019 
0.49933511019 0.49933511019 0.49933511019 0.10485078394 0.10485078394 0.10485078394 0.10485078394 0.10485078394 0.10485078394 
0 0 0 0 0 0.82314991951 0.82314991951 0.82314991951 0.82314991951 
0.82314991951 -0.23939339817 -0.23939339817 -0.23939339817 -0.23939339817 -0.23939339817 -0.70041131973 -0.70041131973 -0.70041131973 
-0.70041131973 -0.70041131973 -0.64947986603 -0.64947986603 -0.64947986603 -0.64947986603 -0.64947986603 -0.64947986603 0 
0 0 0 0 0 0 0 0 0 
0 0 0 0 0.26056480408 0.26056480408 0.26056480408 0.26056480408 0.26056480408 
0.26056480408 0 0 0 0 0 0.17482323945 0.17482323945 0.17482323945 
0.17482323945 0 0 0 0 0 0 0 0 
0 0 0 0.99182039499 0.99182039499 0.99182039499 0.89735001326 0.89735001326 0.89735001326 
0.89735001326 0.89735001326 0.89735001326 -0.50610637665 -0.50610637665 -0.50610637665 -0.50610637665 -0.50610637665 -0.76659625769 
-0.76659625769 -0.76659625769 -0.76659625769 -0.76659625769 -0.9541169405 -0.9541169405 -0.9541169405 -0.9541169405 -0.9541169405 
-0.95650243759 -0.95650243759 -0.95650243759 -0.95650243759 -0.91409695148 -0.91409695148 -0.91409695148 -0.91409695148 -0.91409695148 
-0.91409695148 0.99944144487 0.99944144487 0.99944144487 0.99944144487 0.99944144487 -0.83843153715 -0.83843153715 -0.83843153715 
-0.83843153715 -0.83843153715 -0.88574874401 -0.88574874401 -0.88574874401 -0.88574874401 -0.88574874401 0.49933511019 0.49933511019 
0.49933511019 0.49933511019 0 0.49933511019 0.10485078394 0.10485078394 0.10485078394 0.10485078394 0.10485078394 
0 0 0 0 0 0.82314991951 0.82314991951 0.82314991951 0.82314991951 
0.82314991951 -0.23939339817 -0.23939339817 -0.23939339817 -0.23939339817 -0.23939339817 -0.70041131973 -0.70041131973 -0.70041131973 
-0.70041131973 -0.70041131973 -0.64947986603 -0.64947986603 -0.64947986603 0.6350325942 -0.64947986603 -0.64947986603 0 
0 0 0 0 0 0 0 0 0 
0 0 0 0 0.26056480408 0.26056480408 0.26056480408 0.26056480408 0.26056480408 
0.26056480408 0 0 0 0 0.17482323945 0.17482323945 0.17482323945 0.17482323945 
0.17482323945 0 0 0 0 0 0 0 0 
0 0 0 0 0.99182039499 0.99182039499 -0.9709815979 0.89735001326 0.89735001326 
0.89735001326 0.89735001326 0.89735001326 -0.50610637665 -0.50610637665 -0.50610637665 -0.50610637665 -0.50610637665 -0.76659625769 
-0.76659625769 -0.76659625769 -0.76659625769 -0.76659625769 -0.9541169405 -0.9541169405 -0.9541169405 -0.9541169405 -0.9541169405 
-0.95650243759 -0.95650243759 -0.95650243759 -0.95650243759 -0.95650243759 -0.91409695148 -0.91409695148 -0.91409695148 -0.91409695148 
-0.91409695148 0.99944144487 0.99944144487 0.99944144487 0.99944144487 0.99944144487 -0.83843153715 -0.83843153715 -0.83843153715 
-0.83843153715 -0.83843153715 -0.88574874401 -0.88574874401 -0.88574874401 -0.88574874401 -0.88574874401 0.49933511019 0.49933511019 
0.49933511019 0.49933511019 0 0 0.10485078394 0.10485078394 0.10485078394 0 0.10485078394 
0.091357007623 0.091357007623 0 0 -0.99939280748 -0.99939280748 -0.99939280748 -0.99939280748 0.82314991951 
0.82314991951 -0.99939280748 -0.23939339817 -0.23939339817 -0.23939339817 -0.23939339817 0.99999648333 0.99999648333 0.99999648333 
0.99999648333 0.99999648333 0.6350325942 0.6350325942 0.6350325942 0.6350325942 0.6350325942 0 -0.70606845617 
-0.70606845617 -0.70606845617 -0.70606845617 0.82918131351 0.82918131351 0.82918131351 0.82918131351 0.82918131351 0.82918131351 
0.42315867543 0.42315867543 0.42315867543 0.42315867543 0.84308606386 0.84308606386 0.84308606386 0.84308606386 0.84308606386 
0 -0.17082808912 -0.17082808912 -0.17082808912 -0.17082808912 -0.17082808912 0.87059819698 0.87059819698 0.87059819698 
0.17482323945 0.17482323945 0 0 0 0 0 0 0 
0.98967909813 0.98967909813 0.99182039499 0.99182039499 0 0 0.99182039499 0 -0.9709815979 
-0.9709815979 -0.9709815979 -0.9709815979 0.28046730161 0.28046730161 0.28046730161 0.28046730161 -0.50610637665 -0.76659625769 
0.89924746752 0.89924746752 0.89924746752 0.89924746752 0.16394740343 0.16394740343 -0.9541169405 0.16394740343 -0.95650243759 
0.14794628322 0.14794628322 0.14794628322 0.14794628322 0.14794628322 0.6540941596 0.6540941596 0.6540941596 0.6540941596 
0.6540941596 0.47688779235 0.47688779235 0.47688779235 0.47688779235 0.47688779235 0.92511129379 0.92511129379 -0.83843153715 
0.92511129379 0.92511129379 0.63117575645 0.63117575645 -0.88574874401 0.63117575645 0.63117575645 -0.58842360973 -0.58842360973 
-0.58842360973 -0.58842360973 -0.58842360973 0 0.10485078394 0.10485078394 0 0 0.091357007623 
0.091357007623 0.091357007623 0.091357007623 0.091357007623 0.091357007623 -0.99939280748 -0.99939280748 -0.99939280748 -0.99939280748 
-0.99939280748 -0.99939280748 0 0 0 0 0.99999648333 0.99999648333 0.99999648333 
0.99999648333 0.99999648333 0.6350325942 0.6350325942 0.6350325942 0.6350325942 0.6350325942 -0.70606845617 -0.70606845617 
-0.70606845617 -0.70606845617 -0.70606845617 0.82918131351 0.82918131351 0.82918131351 0.82918131351 0.82918131351 0.42315867543 
0.42315867543 0.42315867543 0.42315867543 0.42315867543 0.84308606386 0.84308606386 0.84308606386 0.84308606386 0.84308606386 
-0.17082808912 -0.17082808912 -0.17082808912 -0.17082808912 -0.17082808912 0.87059819698 0 0.87059819698 0.87059819698 
0.87059819698 0.87059819698 0 0 0 0 0.98967909813 0.98967909813 0.98967909813 
0.98967909813 0.98967909813 0.99182039499 0 0 0 0 -0.9709815979 -0.9709815979 
-0.9709815979 -0.9709815979 -0.9709815979 0.28046730161 0.28046730161 0.28046730161 0.28046730161 0.28046730161 0.28046730161 
0.89924746752 0.89924746752 0.89924746752 0.89924746752 0.16394740343 0.16394740343 0.16394740343 0.16394740343 0.14794628322 
0.14794628322 0.14794628322 0.14794628322 0.14794628322 0.14794628322 0.6540941596 0.6540941596 0.6540941596 0.6540941596 
0.6540941596 0.47688779235 0.47688779235 0.47688779235 0.47688779235 0.47688779235 0.92511129379 0.92511129379 0.92511129379 
0.92511129379 0.92511129379 0.63117575645 0.63117575645 0.63117575645 0.63117575645 0.63117575645 -0.58842360973 -0.58842360973 
-0.58842360973 -0.58842360973 0 0 0 0 0 0 0 
0.091357007623 0.091357007623 0.091357007623 0.091357007623 0.091357007623 -0.99939280748 -0.99939280748 -0.99939280748 -0.99939280748 
-0.99939280748 -0.99939280748 0 0 0 0 0 0.99999648333 0.99999648333 
0.99999648333 0.99999648333 0.6350325942 0.6350325942 0.6350325942 0.6350325942 0.6350325942 -0.70606845617 -0.70606845617 
-0.70606845617 -0.70606845617 -0.70606845617 0.82918131351 0.82918131351 0.82918131351 0.82918131351 0.82918131351 0.42315867543 
0.42315867543 0.42315867543 0.42315867543 0.42315867543 0.84308606386 0.84308606386 0.84308606386 0.84308606386 0.84308606386 
-0.17082808912 -0.17082808912 -0.17082808912 -0.17082808912 -0.17082808912 0.87059819698 0.87059819698 0.87059819698 0.87059819698 
0.87059819698 0.87059819698 0 0 0 0 0.98967909813 0.98967909813 0.98967909813 
0.98967909813 0.98967909813 0.98967909813 0 0 0 0 -0.9709815979 -0.9709815979 
-0.9709815979 -0.9709815979 -0.9709815979 0.28046730161 0.28046730161 0.28046730161 0.28046730161 0.28046730161 0.28046730161 
0.89924746752 0.89924746752 0.89924746752 0.89924746752 0.16394740343 0.16394740343 0.16394740343 0.16394740343 0.16394740343 
0.14794628322 0.14794628322 0.14794628322 0.14794628322 0.14794628322 0.6540941596 0.6540941596 0.6540941596 0.6540941596 
0.6540941596 0.47688779235 0.47688779235 0.47688779235 0.47688779235 0.47688779235 0.92511129379 0.92511129379 0.92511129379 
0.92511129379 0.92511129379 0.63117575645 0.63117575645 0.63117575645 0.63117575645 0.63117575645 -0.58842360973 -0.58842360973 
-0.58842360973 -0.58842360973 -0.58842360973 -0.58842360973 0 0 0 0 0 
0.091357007623 0.091357007623 0.091357007623 0.091357007623 0.091357007623 -0.99939280748 -0.99939280748 -0.99939280748 -0.99939280748 
-0.99939280748 0 0 0 0 0 0 0.99999648333 0.99999648333 
0.99999648333 0.99999648333 0.99999648333 0.6350325942 0.6350325942 0.6350325942 -0.70606845617 -0.70606845617 -0.70606845617 
-0.70606845617 -0.70606845617 -0.70606845617 0.82918131351 0.82918131351 0.82918131351 0.82918131351 0.82918131351 0.42315867543 
0.42315867543 0.42315867543 0.42315867543 0.42315867543 0.84308606386 0.84308606386 0.84308606386 0.84308606386 0.84308606386 
-0.17082808912 -0.17082808912 -0.17082808912 -0.17082808912 -0.17082808912 -0.17082808912 0.87059819698 0.87059819698 0.87059819698 
0.87059819698 0.87059819698 0 0 0 0 0 0.98967909813 0.98967909813 
0.98967909813 0.98967909813 0.98967909813 0 0 0 0 -0.9709815979 -0.9709815979 
-0.9709815979 -0.9709815979 -0.9709815979 0.28046730161 0.28046730161 0.28046730161 0.28046730161 0.28046730161 0.89924746752 
0.89924746752 0.89924746752 0.89924746752 0.89924746752 0.16394740343 0.16394740343 0.16394740343 0.16394740343 0.16394740343 
0.14794628322 0.14794628322 0.14794628322 0.14794628322 0.14794628322 0.6540941596 0.6540941596 0.6540941596 0.6540941596 
0.6540941596 0.47688779235 0.47688779235 0.47688779235 0.47688779235 0.47688779235 0.92511129379 0.92511129379 0.92511129379 
0.92511129379 0.92511129379 0.63117575645 0.63117575645 0.63117575645 0.63117575645 0.63117575645 -0.58842360973 -0.58842360973 
-0.58842360973 -0.58842360973 -0.58842360973 -0.58842360973 0 0 0 0 0 
0.091357007623 0.091357007623 0.091357007623 0.091357007623 0.091357007623 -0.99939280748 -0.99939280748 -0.99939280748 -0.99939280748 
-0.063411429524 -0.063411429524 0 0 0 0 0.99999648333 0.99999648333 0.99999648333 
0.99999648333 0.99999648333 0.6350325942 0.6350325942 0 0.6350325942 0.6350325942 -0.70606845617 -0.70606845617 
-0.70606845617 -0.70606845617 -0.70606845617 0.82918131351 0.82918131351 0.82918131351 0.82918131351 0.82918131351 0.42315867543 
0.42315867543 0.42315867543 0.42315867543 0.42315867543 0.42315867543 0.84308606386 0.84308606386 0.84308606386 0.84308606386 
-0.17082808912 -0.17082808912 -0.17082808912 -0.17082808912 -0.17082808912 0.87059819698 0.87059819698 0.87059819698 0.87059819698 
0.87059819698 0.87059819698 0 0 0 0 0 0.98967909813 0.98967909813 
0 0.98967909813 0.98967909813 0 0 0 0 -0.9709815979 -0.9709815979 
-0.9709815979 -0.9709815979 -0.9709815979 0.28046730161 0.28046730161 0.28046730161 0.28046730161 0.28046730161 0.28046730161 
0.89924746752 0.89924746752 0.89924746752 0.89924746752 0.16394740343 0.16394740343 0.16394740343 0.16394740343 0.16394740343 
0.14794628322 -0.27680134773 0.14794628322 0.14794628322 0.14794628322 0.6540941596 0.6540941596 0.6540941596 0.6540941596 
0.6540941596 0.47688779235 0.47688779235 0.47688779235 0.47688779235 0.47688779235 0.92511129379 0.92511129379 0.92511129379 
0.92511129379 0.92511129379 0.63117575645 0.63117575645 0.63117575645 0.63117575645 0.63117575645 -0.58842360973 -0.10427235067 
-0.58842360973 -0.58842360973 -0.58842360973 -0.58842360973 0 0 0 0 0 
0.98579847813 0.091357007623 0.091357007623 0 0.091357007623 -0.063411429524 -0.063411429524 -0.063411429524 -0.063411429524 
-0.063411429524 -0.063411429524 0 0.96726816893 0 0 0.96726816893 0 0 
0.99999648333 0.99999648333 0.6350325942 0.6350325942 0 0.6350325942 -0.6161339879 -0.70606845617 -0.70606845617 
-0.6161339879 -0.6161339879 -0.6161339879 -0.91260647774 -0.91260647774 -0.91260647774 -0.91260647774 0.13037602603 0.13037602603 
0.13037602603 0.13037602603 0.13037602603 0.42315867543 0.11216952652 0.11216952652 0.11216952652 0.84308606386 0.84308606386 
0.79567629099 0.79567629099 0.79567629099 0.79567629099 0.79567629099 -0.98093116283 0.87059819698 -0.98093116283 -0.98093116283 
-0.98093116283 -0.98093116283 0 0 0 0 0 0.98967909813 0.98967909813 
0 0.98967909813 0 0.84518581629 0 0.84518581629 0.84518581629 -0.95959210396 -0.95959210396 
-0.95959210396 -0.95959210396 -0.95959210396 -0.8997169137 -0.8997169137 -0.8997169137 -0.8997169137 -0.8997169137 0.89924746752 
0.89924746752 0.89924746752 0.89924746752 0.89924746752 0.89924746752 0.16394740343 0.16394740343 0.16394740343 0 
-0.27680134773 -0.27680134773 -0.27680134773 -0.27680134773 -0.27680134773 0.98303282261 0.98303282261 0.98303282261 0.6540941596 
-0.15267774463 -0.15267774463 -0.15267774463 -0.15267774463 -0.15267774463 -0.15267774463 0.47688779235 -0.95510995388 0.92511129379 
0.92511129379 -0.95510995388 -0.95510995388 0.63117575645 0 0.63117575645 0.63117575645 0 -0.10427235067 
-0.10427235067 -0.10427235067 -0.10427235067 0.98579847813 0.98579847813 0 0.98579847813 0 0.98579847813 
0 0 0 0 0 -0.063411429524 -0.063411429524 -0.063411429524 -0.063411429524 
-0.063411429524 -0.063411429524 0.96726816893 0.96726816893 0.96726816893 0.96726816893 0 0 0 
0 0 0 0 0 0 0 -0.6161339879 -0.6161339879 
-0.6161339879 -0.6161339879 -0.6161339879 -0.91260647774 -0.91260647774 -0.91260647774 -0.91260647774 0.13037602603 0.13037602603 
0.13037602603 0.13037602603 0.13037602603 0.13037602603 0.11216952652 0.11216952652 0.11216952652 0.11216952652 0.11216952652 
0.79567629099 0.79567629099 0.79567629099 0.79567629099 0.79567629099 -0.98093116283 -0.98093116283 -0.98093116283 -0.98093116283 
-0.98093116283 -0.98093116283 0 0 0 0 0 0 0 
0 0 0.84518581629 0.84518581629 0.84518581629 0.84518581629 0.84518581629 -0.95959210396 -0.95959210396 
-0.95959210396 -0.95959210396 -0.95959210396 -0.8997169137 -0.8997169137 -0.8997169137 -0.8997169137 -0.8997169137 -0.8997169137 
0 0 0 0 0 0 0 0 0 
-0.27680134773 -0.27680134773 -0.27680134773 -0.27680134773 -0.27680134773 0.98303282261 0.98303282261 0.98303282261 0.98303282261 
0.98303282261 -0.15267774463 -0.15267774463 -0.15267774463 -0.15267774463 -0.15267774463 -0.15267774463 -0.95510995388 -0.95510995388 
-0.95510995388 -0.95510995388 -0.95510995388 0 0 0 0 0 -0.10427235067 
-0.10427235067 -0.10427235067 -0.10427235067 0.98579847813 0.98579847813 0.98579847813 0.98579847813 0.98579847813 0 
0 0 0 0 0 0 -0.063411429524 -0.063411429524 -0.063411429524 
-0.063411429524 0.96726816893 0.96726816893 0.96726816893 0.96726816893 0.96726816893 0 0 0 
0 0 0 0 0 0 0 -0.6161339879 -0.6161339879 
-0.6161339879 -0.6161339879 -0.6161339879 -0.91260647774 -0.91260647774 -0.91260647774 -0.91260647774 -0.91260647774 0.13037602603 
0.13037602603 0.13037602603 0.13037602603 0.13037602603 0.11216952652 0.11216952652 0.11216952652 0.11216952652 0.11216952652 
0.79567629099 0.79567629099 0.79567629099 0.79567629099 0.79567629099 0.79567629099 -0.98093116283 -0.98093116283 -0.98093116283 
-0.98093116283 -0.98093116283 0 0 0 0 0 0 0 
0 0 0.84518581629 0.84518581629 0.84518581629 0.84518581629 0.84518581629 0.84518581629 -0.95959210396 
-0.95959210396 -0.95959210396 -0.95959210396 -0.8997169137 -0.8997169137 -0.8997169137 -0.8997169137 -0.8997169137 -0.8997169137 
0 0 0 0 0 0 0 0 0 
-0.27680134773 -0.27680134773 -0.27680134773 -0.27680134773 -0.27680134773 0.98303282261 0.98303282261 0.98303282261 0.98303282261 
0.98303282261 0.98303282261 -0.15267774463 -0.15267774463 -0.15267774463 -0.15267774463 -0.15267774463 -0.95510995388 -0.95510995388 
-0.95510995388 -0.95510995388 -0.95510995388 0 0 0 0 0 -0.10427235067 
-0.10427235067 -0.10427235067 -0.10427235067 0.98579847813 0.98579847813 0.98579847813 0.98579847813 0.98579847813 0 
0 0 0 0 0 0 -0.063411429524 -0.063411429524 -0.063411429524 
-0.063411429524 0.96726816893 0.96726816893 0.96726816893 0.96726816893 0.96726816893 0 0 0 
0 0 0 0 0 0 0 -0.6161339879 -0.6161339879 
-0.6161339879 -0.6161339879 -0.6161339879 -0.91260647774 -0.91260647774 -0.91260647774 -0.91260647774 -0.91260647774 -0.91260647774 
0.13037602603 0.13037602603 0.13037602603 0.13037602603 0.11216952652 0.11216952652 0.11216952652 0.11216952652 0.11216952652 
0.79567629099 0.79567629099 0.79567629099 0.79567629099 0.79567629099 -0.98093116283 -0.98093116283 -0.98093116283 -0.98093116283 
-0.98093116283 -0.98093116283 0 0 0 0 0 0 0 
0 0 0.84518581629 0.84518581629 0.84518581629 0.84518581629 0.84518581629 -0.95959210396 -0.95959210396 
-0.95959210396 -0.95959210396 -0.95959210396 -0.8997169137 -0.8997169137 -0.8997169137 -0.8997169137 -0.8997169137 -0.8997169137 
0 0 0 0 0 0 0 0 0 
-0.27680134773 -0.27680134773 -0.27680134773 -0.27680134773 -0.27680134773 0.98303282261 0.98303282261 0.98303282261 0.98303282261 
0.98303282261 -0.15267774463 -0.15267774463 -0.15267774463 -0.15267774463 -0.15267774463 -0.95510995388 -0.95510995388 -0.95510995388 
-0.95510995388 -0.95510995388 -0.95510995388 0 0 0 0 -0.10427235067 -0.10427235067 
-0.10427235067 -0.10427235067 -0.10427235067 -0.10427235067 0.98579847813 0.98579847813 0.98579847813 0.98579847813 0.98579847813 
0 0 0 0 0 0 -0.063411429524 -0.063411429524 -0.063411429524 
-0.063411429524 0.96726816893 0.96726816893 0.96726816893 0.96726816893 0.96726816893 0 0 0 
0 0 0 0 0 0 0 -0.6161339879 -0.6161339879 
-0.6161339879 -0.6161339879 -0.6161339879 -0.91260647774 -0.91260647774 -0.91260647774 -0.91260647774 -0.91260647774 0.13037602603 
0.13037602603 0.13037602603 0.13037602603 0.13037602603 0.11216952652 0.11216952652 0.11216952652 0.11216952652 0.11216952652 
0.79567629099 0.79567629099 0.79567629099 0.79567629099 0.79567629099 -0.98093116283 -0.98093116283 0.95374786854 -0.98093116283 
0.95374786854 -0.98093116283 0 0 0 0 0 0 0 
0 0 0.84518581629 0.84518581629 0.84518581629 0.84518581629 0.84518581629 -0.95959210396 -0.95959210396 
-0.95959210396 -0.95959210396 -0.95959210396 0.92890530825 -0.8997169137 -0.8997169137 -0.8997169137 -0.8997169137 0 
0 0 0 0 0 0 0 0 0 
0 -0.27680134773 -0.27680134773 -0.27680134773 0.99988716841 0.98303282261 0.98303282261 0.98303282261 0.98303282261 
0.98303282261 -0.15267774463 -0.15267774463 -0.15267774463 -0.15267774463 -0.6901422739 -0.95510995388 -0.6901422739 -0.95510995388 
-0.95510995388 -0.95510995388 -0.95510995388 0 0 0 0 -0.10427235067 -0.10427235067 
-0.10427235067 -0.10427235067 -0.10427235067 -0.10427235067 0.98579847813 0.98579847813 0.98579847813 0.98579847813 0.98579847813 
0 -0.80339246988 -0.80339246988 -0.80339246988 0 0.61334341764 0.61334341764 0.61334341764 0.61334341764 
0.61334341764 0.96726816893 -0.45828253031 -0.45828253031 -0.45828253031 0.96726816893 0 0 0 
0 0 0 0 0.90147900581 0.90147900581 0 0.90147900581 0.90147900581 
-0.6161339879 -0.6161339879 0 -0.91260647774 -0.91260647774 -0.91260647774 0 0 -0.73329460621 
-0.73329460621 -0.73329460621 0.13037602603 -0.73329460621 0.11216952652 0.11216952652 0.11216952652 0 0.11216952652 
0.36126148701 0.36126148701 0.36126148701 0.36126148701 0.36126148701 0.95374786854 0.95374786854 0.95374786854 0.95374786854 
0.95374786854 -0.20032770932 0 0 -0.20032770932 0 -0.70457863808 -0.70457863808 -0.70457863808 
-0.70457863808 0 0.93791729212 0.93791729212 0.84518581629 0.93791729212 -0.95959210396 -0.95959210396 -0.77644330263 
-0.77644330263 -0.77644330263 -0.77644330263 0.92890530825 0.92890530825 0.92890530825 0.92890530825 0.92890530825 -0.37211748958 
-0.37211748958 -0.37211748958 -0.37211748958 -0.37211748958 -0.99924844503 -0.99924844503 -0.99924844503 -0.99924844503 0 
0.50259482861 -0.27680134773 0.50259482861 0.50259482861 0.98303282261 0.99988716841 0.99988716841 0.99988716841 0.99988716841 
0.99988716841 0.053421873599 0.053421873599 0.053421873599 0.053421873599 0.053421873599 -0.6901422739 -0.6901422739 -0.6901422739 
-0.95510995388 -0.6901422739 0.23558318615 0.23558318615 0 0 0.23558318615 0 -0.90638518333 
-0.90638518333 -0.90638518333 -0.90638518333 -0.2354760766 -0.2354760766 -0.2354760766 -0.2354760766 -0.2354760766 -0.2354760766 
-0.80339246988 -0.80339246988 -0.80339246988 -0.80339246988 -0.80339246988 0.61334341764 0.61334341764 0.61334341764 0.61334341764 
0.61334341764 -0.45828253031 -0.45828253031 -0.45828253031 -0.45828253031 -0.45828253031 -0.45828253031 0 0 
0 0 0 0.90147900581 0.90147900581 0.90147900581 0.90147900581 0.90147900581 0.90147900581 
0 0 0 0 0 0 0 0 -0.73329460621 
-0.73329460621 -0.73329460621 -0.73329460621 -0.73329460621 0.11216952652 0 0 0 0 
0.36126148701 0.36126148701 0.36126148701 0.36126148701 0.36126148701 0.95374786854 0.95374786854 0.95374786854 0.95374786854 
0.95374786854 -0.20032770932 -0.20032770932 -0.20032770932 -0.20032770932 -0.20032770932 -0.70457863808 -0.70457863808 -0.70457863808 
-0.70457863808 -0.70457863808 0.93791729212 0.93791729212 0.93791729212 0.93791729212 0.93791729212 -0.77644330263 -0.77644330263 
-0.77644330263 -0.77644330263 -0.77644330263 0.92890530825 0.92890530825 0.92890530825 0.92890530825 0.92890530825 -0.37211748958 
-0.37211748958 -0.37211748958 -0.37211748958 -0.37211748958 -0.99924844503 -0.99924844503 -0.99924844503 -0.99924844503 -0.99924844503 
-0.99924844503 0.50259482861 0.50259482861 0.50259482861 0.50259482861 0.99988716841 0.99988716841 0.99988716841 0.99988716841 
0.99988716841 0.053421873599 0.053421873599 0.053421873599 0.053421873599 0.053421873599 -0.6901422739 -0.6901422739 -0.6901422739 
-0.6901422739 -0.6901422739 0.23558318615 0.23558318615 0.23558318615 0.23558318615 0.23558318615 -0.90638518333 -0.90638518333 
-0.90638518333 -0.90638518333 -0.90638518333 -0.2354760766 -0.2354760766 -0.2354760766 -0.2354760766 -0.2354760766 -0.2354760766 
-0.80339246988 -0.80339246988 -0.80339246988 -0.80339246988 -0.80339246988 0.61334341764 0.61334341764 0.61334341764 0.61334341764 
0.61334341764 -0.45828253031 -0.45828253031 -0.45828253031 -0.45828253031 -0.45828253031 -0.45828253031 0 0 
0 0 0 0.90147900581 0.90147900581 0.90147900581 0.90147900581 0.90147900581 0 
0 0 0 0 0 0 0 0 -0.73329460621 
-0.73329460621 -0.73329460621 -0.73329460621 -0.73329460621 -0.73329460621 0 0 0 0 
0.36126148701 0.36126148701 0.36126148701 0.36126148701 0.36126148701 0.95374786854 0.95374786854 0.95374786854 0.95374786854 
0.95374786854 -0.20032770932 -0.20032770932 -0.20032770932 -0.20032770932 -0.70457863808 -0.70457863808 -0.70457863808 -0.70457863808 
-0.70457863808 -0.70457863808 0.93791729212 0.93791729212 0.93791729212 0.93791729212 0.93791729212 0.93791729212 -0.77644330263 
-0.77644330263 -0.77644330263 -0.77644330263 0.92890530825 0.92890530825 0.92890530825 0.92890530825 0.92890530825 -0.37211748958 
-0.37211748958 -0.37211748958 -0.37211748958 -0.37211748958 -0.99924844503 -0.99924844503 -0.99924844503 -0.99924844503 -0.99924844503 
0.50259482861 0.50259482861 0.50259482861 0.50259482861 0.50259482861 0.99988716841 0.99988716841 0.99988716841 0.99988716841 
0.99988716841 0.053421873599 0.053421873599 0.053421873599 0.053421873599 0.053421873599 -0.6901422739 -0.6901422739 -0.6901422739 
-0.6901422739 -0.6901422739 0.23558318615 0.23558318615 0.23558318615 0.23558318615 0.23558318615 -0.90638518333 -0.90638518333 
-0.90638518333 -0.90638518333 -0.90638518333 -0.2354760766 -0.2354760766 -0.2354760766 -0.2354760766 -0.2354760766 -0.2354760766 
-0.80339246988 -0.80339246988 -0.80339246988 -0.80339246988 -0.80339246988 0.61334341764 0.61334341764 0.61334341764 0.61334341764 
0.61334341764 -0.45828253031 -0.45828253031 -0.45828253031 -0.45828253031 -0.45828253031 -0.45828253031 0 0 
0 0 0 0.90147900581 0.90147900581 0.90147900581 0.90147900581 0.90147900581 0 
0 0 0 0 0 0 0 0 -0.73329460621 
-0.73329460621 -0.73329460621 -0.73329460621 -0.73329460621 -0.73329460621 0 0 0 0 
0.36126148701 0.36126148701 0.36126148701 0.36126148701 0.36126148701 0.36126148701 0.95374786854 0.95374786854 0.95374786854 
0.95374786854 -0.20032770932 -0.20032770932 -0.20032770932 -0.20032770932 -0.20032770932 -0.70457863808 -0.70457863808 -0.70457863808 
-0.70457863808 -0.70457863808 0.93791729212 0.93791729212 0.93791729212 0.93791729212 0.93791729212 -0.77644330263 -0.77644330263 
-0.77644330263 -0.77644330263 -0.77644330263 0.92890530825 0.92890530825 0.92890530825 0.92890530825 0.92890530825 -0.37211748958 
-0.37211748958 -0.37211748958 -0.37211748958 -0.37211748958 -0.99924844503 -0.99924844503 -0.99924844503 -0.99924844503 -0.99924844503 
0.50259482861 0.50259482861 0.50259482861 0.50259482861 0.50259482861 0.99988716841 0.99988716841 0.99988716841 0.99988716841 
0.99988716841 0.053421873599 0.053421873599 0.053421873599 0.053421873599 0.053421873599 -0.6901422739 -0.6901422739 -0.6901422739 
-0.6901422739 -0.6901422739 0.23558318615 0.23558318615 0.23558318615 0.23558318615 0.23558318615 -0.90638518333 -0.90638518333 
-0.90638518333 -0.90638518333 -0.90638518333 -0.90638518333 -0.2354760766 -0.2354760766 -0.2354760766 -0.2354760766 -0.2354760766 
-0.80339246988 -0.80339246988 -0.80339246988 -0.80339246988 -0.80339246988 0.61334341764 0.61334341764 0.61334341764 0.61334341764 
0.61334341764 -0.45828253031 0 -0.45828253031 -0.45828253031 -0.45828253031 -0.45828253031 0 0 
0 0 0 0 0.90147900581 0.90147900581 0.90147900581 0.90147900581 0 
0 0 0 0 0 0 0 0 -0.73329460621 
-0.73329460621 -0.73329460621 -0.73329460621 -0.73329460621 -0.73329460621 0 0 0 0 
0.36126148701 0.36126148701 0.36126148701 0.36126148701 0.36126148701 0.95374786854 0.95374786854 0 0.95374786854 
0.95374786854 -0.20032770932 -0.20032770932 -0.20032770932 -0.20032770932 -0.20032770932 -0.70457863808 -0.70457863808 -0.70457863808 
-0.70457863808 -0.70457863808 0.93791729212 0.93791729212 0.93791729212 0.93791729212 0.93791729212 -0.77644330263 -0.77644330263 
-0.77644330263 -0.77644330263 -0.77644330263 0.92890530825 0.92890530825 0.92890530825 0.92890530825 0.92890530825 -0.37211748958 
-0.37211748958 -0.37211748958 -0.37211748958 -0.37211748958 -0.99924844503 -0.99924844503 -0.99924844503 -0.99924844503 -0.99924844503 
0.50259482861 0.50259482861 0.50259482861 0.50259482861 0 0.99988716841 0.99988716841 0.99988716841 0.99988716841 
0.99988716841 0.053421873599 0.053421873599 0.053421873599 0.053421873599 0.053421873599 -0.6901422739 -0.6901422739 -0.6901422739 
-0.6901422739 0.23558318615 0.23558318615 0.23558318615 0.23558318615 0.23558318615 0.23558318615 -0.90638518333 -0.90638518333 
-0.90638518333 -0.90638518333 -0.90638518333 -0.90638518333 -0.90638518333 -0.2354760766 -0.2354760766 -0.2354760766 -0.2354760766 
-0.80339246988 -0.80339246988 -0.42726251483 -0.42726251483 -0.42726251483 0.88098621368 0.61334341764 0.88098621368 0.88098621368 
0.88098621368 0.88098621368 0 0 -0.45828253031 -0.45828253031 -0.45828253031 0 0 
0 0 -0.73817574978 -0.73817574978 0.90147900581 -0.73817574978 -0.73817574978 0.90147900581 0 
-0.16385324299 -0.16385324299 0 0 0 0 0 0 0 
0 0 -0.73329460621 -0.73329460621 -0.95842790604 -0.95842790604 -0.95842790604 -0.95842790604 -0.95842790604 
-0.055668972433 -0.055668972433 -0.055668972433 -0.055668972433 -0.055668972433 -0.055668972433 0.95374786854 0 0 
0.95374786854 -0.20032770932 -0.20032770932 -0.20032770932 -0.20032770932 -0.20032770932 0.69394910336 0.69394910336 0.69394910336 
0.69394910336 0.69394910336 0.69394910336 0 0.93791729212 0 0.93791729212 0 -0.77644330263 
0 -0.77644330263 0.8202227354 0.8202227354 0.8202227354 0.8202227354 0.8202227354 0.8202227354 0.96162235737 
0.96162235737 -0.37211748958 0.96162235737 0.96162235737 -0.88853043318 -0.88853043318 -0.88853043318 -0.88853043318 -0.88853043318 
-0.88853043318 0.50259482861 0.50259482861 0.50259482861 0.50259482861 0 0.409221977 0.409221977 0.409221977 
0.409221977 0.93895316124 0.93895316124 0.053421873599 0.93895316124 0.93895316124 0.60984092951 0.60984092951 -0.6901422739 
0.60984092951 0.60984092951 0.23558318615 -0.86386114359 -0.86386114359 -0.86386114359 -0.86386114359 0.95839697123 0.95839697123 
0.95839697123 0.95839697123 0.95839697123 0.0013853624696 0.0013853624696 0.0013853624696 0.0013853624696 0.0013853624696 -0.42726251483 
-0.42726251483 -0.42726251483 -0.42726251483 -0.42726251483 -0.42726251483 0.88098621368 0.88098621368 0.88098621368 0.88098621368 
0.88098621368 0.88098621368 0 0 0 0 0 0 0 
0 0 -0.73817574978 -0.73817574978 -0.73817574978 -0.73817574978 -0.73817574978 -0.16385324299 -0.16385324299 
-0.16385324299 -0.16385324299 -0.16385324299 -0.16385324299 0 0 0 0 0 
0 0 0 0 -0.95842790604 -0.95842790604 -0.95842790604 -0.95842790604 -0.95842790604 
-0.055668972433 -0.055668972433 -0.055668972433 -0.055668972433 -0.055668972433 0 0 0 0 
0 0 0 0 0 0 0.69394910336 0.69394910336 0.69394910336 
0.69394910336 0.69394910336 0.69394910336 0 0 0 0 0 0 
0 0 0 0.8202227354 0.8202227354 0.8202227354 0.8202227354 0.8202227354 0.96162235737 
0.96162235737 0.96162235737 0.96162235737 0.96162235737 -0.88853043318 -0.88853043318 -0.88853043318 -0.88853043318 -0.88853043318 
0.50259482861 0 0 0 0 0.409221977 0.409221977 0.409221977 0.409221977 
0.409221977 0.93895316124 0.93895316124 0.93895316124 0.93895316124 0.93895316124 0.60984092951 0.60984092951 0.60984092951 
0.60984092951 0.60984092951 -0.86386114359 -0.86386114359 -0.86386114359 -0.86386114359 -0.86386114359 0.95839697123 0.95839697123 
0.95839697123 0.95839697123 0.95839697123 0.0013853624696 0.95839697123 0.0013853624696 0.0013853624696 0.0013853624696 0.0013853624696 
-0.42726251483 -0.42726251483 -0.42726251483 -0.42726251483 -0.42726251483 0.88098621368 0.88098621368 0.88098621368 0.88098621368 
0.88098621368 0.88098621368 0 0 0 0 0 0 0 
0 0 -0.73817574978 -0.73817574978 -0.73817574978 -0.73817574978 -0.73817574978 -0.73817574978 -0.16385324299 
-0.16385324299 -0.16385324299 -0.16385324299 -0.16385324299 0 0 0 0 0 
0 0 0 0 -0.95842790604 -0.95842790604 -0.95842790604 -0.95842790604 -0.95842790604 
-0.055668972433 -0.055668972433 -0.055668972433 -0.055668972433 -0.055668972433 0 0 0 0 
0 0 0 0 0 0 0 0.69394910336 0.69394910336 
0.69394910336 0.69394910336 0.69394910336 0 0 0 0 0 0 
0 0 0 0 0.8202227354 0.8202227354 0.8202227354 0.8202227354 0.8202227354 
0.96162235737 0.96162235737 0.96162235737 0.96162235737 -0.88853043318 -0.88853043318 -0.88853043318 -0.88853043318 -0.88853043318 
0 0 0 0 0 0.409221977 0.409221977 0.409221977 0.409221977 
0.409221977 0.93895316124 0.93895316124 0.93895316124 0.93895316124 0.93895316124 0.60984092951 0.60984092951 0.60984092951 
0.60984092951 0.60984092951 -0.86386114359 -0.86386114359 -0.86386114359 -0.86386114359 -0.86386114359 0.95839697123 0.95839697123 
0.95839697123 0.95839697123 0.95839697123 0.95839697123 0.0013853624696 0.0013853624696 0.0013853624696 0.0013853624696 -0.42726251483 
-0.42726251483 -0.42726251483 -0.42726251483 -0.42726251483 -0.42726251483 0.88098621368 0.88098621368 0.88098621368 0.88098621368 
0.88098621368 0.88098621368 0 0 0 0 0 0 0 
0 0 -0.73817574978 -0.73817574978 -0.73817574978 -0.73817574978 -0.73817574978 -0.16385324299 -0.16385324299 
-0.16385324299 -0.16385324299 -0.16385324299 -0.16385324299 0 0 0 0 0 
0 0 0 0 -0.95842790604 -0.95842790604 -0.95842790604 -0.95842790604 -0.95842790604 
-0.055668972433 -0.055668972433 -0.055668972433 -0.055668972433 -0.055668972433 -0.055668972433 0 0 0 
0 0 0 0 0 0 0 0.69394910336 0.69394910336 
0.69394910336 0.69394910336 0.69394910336 0 0 0 0 0 0 
0 0 0 0.8202227354 0.8202227354 0.8202227354 0.8202227354 0.8202227354 0.96162235737 
0.96162235737 0.96162235737 0.96162235737 0.96162235737 -0.88853043318 -0.88853043318 -0.88853043318 -0.88853043318 -0.88853043318 
-0.88853043318 0 0 0 0 0.409221977 0.409221977 0.409221977 0.409221977 
0.409221977 0.93895316124 0.93895316124 0.93895316124 0.93895316124 0.93895316124 0.93895316124 0.60984092951 0.60984092951 
0.60984092951 0.60984092951 -0.86386114359 -0.86386114359 -0.86386114359 -0.86386114359 -0.86386114359 0.95839697123 0.95839697123 
0.95839697123 0.95839697123 0.95839697123 0.0013853624696 0.0013853624696 0.0013853624696 0.0013853624696 0.0013853624696 -0.42726251483 
-0.42726251483 -0.42726251483 -0.42726251483 -0.42726251483 -0.42726251483 0.88098621368 0.88098621368 0.88098621368 -0.72169643641 
-0.72169643641 0 0 0 0 0 0 0 0 
0.11337977648 0 -0.73817574978 -0.73817574978 -0.73817574978 -0.73817574978 -0.73817574978 -0.16385324299 -0.16385324299 
-0.16385324299 -0.16385324299 -0.16385324299 0 0 0 0 0 0 
0 0 0 0 -0.95842790604 -0.95842790604 -0.95842790604 -0.95842790604 -0.95842790604 
-0.055668972433 -0.055668972433 -0.055668972433 0.97324758768 -0.055668972433 -0.055668972433 0 0 0 
0 0 0 0 0 0 0 0.69394910336 0.69394910336 
0.69394910336 0.69394910336 0 0 0 0 0 0 0 
0 0 0 0.8202227354 0.8202227354 0.8202227354 0.8202227354 0.8202227354 0.96162235737 
0.96162235737 0.96162235737 0.96162235737 0.96162235737 -0.88853043318 0.096997730434 0.096997730434 0.096997730434 -0.88853043318 
-0.88853043318 0 0 0 0 0.409221977 0.409221977 0.409221977 0.409221977 
0.409221977 0.93895316124 0.93895316124 0.93895316124 0.93895316124 0.93895316124 0.93895316124 0.60984092951 0.60984092951 
0.60984092951 0.60984092951 -0.86386114359 -0.86386114359 -0.86386114359 -0.86386114359 -0.86386114359 0.50748336315 0.95839697123 
0.95839697123 0.95839697123 0.95839697123 0.87552082539 0.0013853624696 0.0013853624696 0.0013853624696 0.0013853624696 -0.42726251483 
0.89000219107 0.89000219107 0.89000219107 0.89000219107 0.89000219107 0.89000219107 -0.72169643641 -0.72169643641 -0.72169643641 
-0.72169643641 -0.58933156729 -0.58933156729 0 -0.58933156729 -0.58933156729 0.11337977648 0.11337977648 0.11337977648 
0.11337977648 0 0.95264863968 0.95264863968 0.95264863968 0.95264863968 0.95264863968 0.88324737549 0.88324737549 
0.88324737549 0.88324737549 -0.16385324299 -0.081444375217 -0.081444375217 -0.081444375217 -0.081444375217 0 0 
-0.9789250493 -0.9789250493 -0.9789250493 -0.9789250493 0.84730887413 0.84730887413 -0.95842790604 0.84730887413 0.84730887413 
0.97324758768 0.97324758768 0.97324758768 0.97324758768 0.97324758768 -0.88936233521 -0.88936233521 -0.88936233521 0 
0 -0.8520155549 0 -0.8520155549 -0.8520155549 -0.8520155549 -0.41313993931 -0.41313993931 -0.41313993931 
-0.41313993931 -0.41313993931 0.83125579357 0.83125579357 0.83125579357 0.83125579357 0.83125579357 -0.67354005575 -0.67354005575 
-0.67354005575 -0.67354005575 -0.67354005575 -0.92290627956 -0.92290627956 -0.92290627956 -0.92290627956 -0.92290627956 -0.92290627956 
0.96162235737 0.96162235737 0 0 0.096997730434 0.096997730434 0.096997730434 0.096997730434 0.096997730434 
-0.091020621359 -0.091020621359 0 -0.091020621359 -0.091020621359 0.99532884359 0.99532884359 0.99532884359 0.409221977 
0.409221977 -0.98814958334 -0.98814958334 -0.98814958334 0.93895316124 -0.98814958334 -0.98814958334 0.60984092951 0.60984092951 
0.60984092951 0.60984092951 -0.86386114359 0.50748336315 0.50748336315 0.50748336315 0.95839697123 0.50748336315 0.87552082539 
0.87552082539 0.87552082539 0.87552082539 0 0 0.0013853624696 0 0 0.0013853624696 
0.89000219107 0.89000219107 0.89000219107 0.89000219107 0.89000219107 -0.72169643641 -0.72169643641 -0.72169643641 -0.72169643641 
-0.72169643641 -0.58933156729 -0.58933156729 -0.58933156729 -0.58933156729 -0.58933156729 0.11337977648 0.11337977648 0.11337977648 
0.11337977648 0.11337977648 0.95264863968 0.95264863968 0.95264863968 0.95264863968 0.95264863968 0.88324737549 0.88324737549 
0.88324737549 0.88324737549 0.88324737549 -0.081444375217 -0.081444375217 -0.081444375217 -0.081444375217 0 -0.9789250493 
-0.9789250493 -0.9789250493 -0.9789250493 -0.9789250493 0.84730887413 0.84730887413 0.84730887413 0.84730887413 0.84730887413 
0.97324758768 0.97324758768 0.97324758768 0.97324758768 0.97324758768 -0.88936233521 -0.88936233521 -0.88936233521 -0.88936233521 
-0.88936233521 -0.8520155549 -0.8520155549 -0.8520155549 -0.8520155549 -0.8520155549 -0.41313993931 -0.41313993931 -0.41313993931 
-0.41313993931 -0.41313993931 0.83125579357 0.83125579357 0.83125579357 0.83125579357 0.83125579357 -0.67354005575 -0.67354005575 
-0.67354005575 -0.67354005575 -0.67354005575 -0.92290627956 -0.92290627956 -0.92290627956 -0.92290627956 -0.92290627956 -0.92290627956 
0 0 0 0 0 0.096997730434 0.096997730434 0.096997730434 0.096997730434 
-0.091020621359 -0.091020621359 -0.091020621359 -0.091020621359 -0.091020621359 0.99532884359 0.99532884359 0.99532884359 0.99532884359 
-0.98814958334 -0.98814958334 -0.98814958334 -0.98814958334 -0.98814958334 -0.98814958334 -0.98814958334 0 0 
0 0 0.50748336315 0.50748336315 0.50748336315 0.50748336315 0.50748336315 0.50748336315 0.87552082539 
0.87552082539 0.87552082539 0.87552082539 0.87552082539 0 0 0 0 0 
0.89000219107 0.89000219107 0.89000219107 0.89000219107 0.89000219107 -0.72169643641 -0.72169643641 -0.72169643641 -0.72169643641 
-0.58933156729 -0.58933156729 -0.58933156729 -0.58933156729 -0.58933156729 -0.58933156729 0.11337977648 0.11337977648 0.11337977648 
0.11337977648 0.11337977648 0.95264863968 0.95264863968 0.95264863968 0.95264863968 0.95264863968 0.88324737549 0.88324737549 
0.88324737549 0.88324737549 0.88324737549 -0.081444375217 -0.081444375217 -0.081444375217 -0.081444375217 0 0 
-0.9789250493 -0.9789250493 -0.9789250493 -0.9789250493 -0.9789250493 0.84730887413 0.84730887413 0.84730887413 0.84730887413 
0.97324758768 0.97324758768 0.97324758768 0.97324758768 0.97324758768 -0.88936233521 -0.88936233521 -0.88936233521 -0.88936233521 
-0.88936233521 -0.8520155549 -0.8520155549 -0.8520155549 -0.8520155549 -0.8520155549 -0.41313993931 -0.41313993931 -0.41313993931 
-0.41313993931 0.83125579357 0.83125579357 0.83125579357 0.83125579357 0.83125579357 0.83125579357 -0.67354005575 -0.67354005575 
-0.67354005575 -0.67354005575 -0.67354005575 -0.92290627956 -0.92290627956 -0.92290627956 -0.92290627956 -0.92290627956 -0.92290627956 
0 0 0 0 0 0.096997730434 0.096997730434 0.096997730434 0.096997730434 
-0.091020621359 -0.091020621359 -0.091020621359 -0.091020621359 -0.091020621359 0.99532884359 0.99532884359 0.99532884359 0.99532884359 
0.99532884359 -0.98814958334 -0.98814958334 -0.98814958334 -0.98814958334 -0.98814958334 -0.98814958334 0 0 
0 0 0.50748336315 0.50748336315 0.50748336315 0.50748336315 0.50748336315 0.87552082539 0.87552082539 
0.87552082539 0.87552082539 0.87552082539 0.87552082539 0 0 0 0 0 
0.89000219107 0.89000219107 0.89000219107 0.89000219107 0.89000219107 -0.72169643641 -0.72169643641 -0.72169643641 -0.72169643641 
-0.72169643641 -0.58933156729 -0.58933156729 -0.58933156729 -0.58933156729 -0.58933156729 0.11337977648 0.11337977648 0.11337977648 
0.11337977648 0.11337977648 0.95264863968 0.95264863968 0.95264863968 0.95264863968 0.88324737549 0.88324737549 0.88324737549 
0.88324737549 0.88324737549 0.88324737549 0.88324737549 -0.081444375217 -0.081444375217 -0.081444375217 -0.081444375217 -0.9789250493 
-0.9789250493 -0.9789250493 -0.9789250493 -0.9789250493 0.84730887413 0.84730887413 0.84730887413 0.84730887413 0.84730887413 
0.97324758768 0.97324758768 0.97324758768 0.97324758768 0.97324758768 -0.88936233521 -0.88936233521 -0.88936233521 -0.88936233521 
-0.88936233521 -0.8520155549 -0.8520155549 -0.8520155549 -0.8520155549 -0.8520155549 -0.8520155549 -0.41313993931 -0.41313993931 
-0.41313993931 0.83125579357 0.83125579357 0.83125579357 0.83125579357 0.83125579357 0.83125579357 -0.67354005575 -0.67354005575 
-0.67354005575 -0.67354005575 -0.67354005575 -0.67354005575 -0.92290627956 -0.92290627956 -0.92290627956 -0.92290627956 -0.92290627956 
0 0 0 0 0.096997730434 0.096997730434 0.096997730434 0.096997730434 0.096997730434 
-0.091020621359 -0.091020621359 -0.091020621359 -0.091020621359 -0.091020621359 0.99532884359 0.99532884359 0.99532884359 0.99532884359 
0.99532884359 0.99532884359 -0.98814958334 -0.98814958334 -0.98814958334 -0.98814958334 -0.98814958334 0 0 
0 0 0 0.50748336315 0.50748336315 0.50748336315 0.50748336315 0.87552082539 0.87552082539 
0.87552082539 0.87552082539 0.87552082539 0 0 0 0 0 0 
0.89000219107 0.89000219107 0.89000219107 0.89000219107 0.89000219107 -0.72169643641 -0.72169643641 -0.72169643641 -0.72169643641 
-0.72169643641 -0.58933156729 -0.58933156729 -0.58933156729 -0.58933156729 -0.58933156729 0.11337977648 0.11337977648 0.11337977648 
0.11337977648 0.11337977648 0.95264863968 0.95264863968 0.95264863968 0.95264863968 0.95264863968 0.88324737549 0.88324737549 
0.88324737549 0.88324737549 -0.081444375217 -0.081444375217 -0.081444375217 -0.081444375217 -0.081444375217 -0.081444375217 -0.9789250493 
-0.9789250493 -0.9789250493 -0.9789250493 -0.9789250493 0.84730887413 0.84730887413 0.84730887413 0.84730887413 0.84730887413 
0.73707532883 0.97324758768 0.97324758768 0.97324758768 0.97324758768 -0.88936233521 -0.88936233521 -0.88936233521 -0.88936233521 
-0.88936233521 -0.88936233521 -0.8520155549 -0.8520155549 -0.8520155549 -0.8520155549 -0.41313993931 -0.41313993931 -0.41313993931 
-0.41313993931 -0.41313993931 0.83125579357 0.83125579357 0.83125579357 0.83125579357 0.83125579357 -0.67354005575 -0.67354005575 
-0.67354005575 -0.67354005575 -0.67354005575 -0.92290627956 -0.92290627956 -0.92290627956 -0.92290627956 -0.92290627956 -0.60796892643 
0 0 0 0 0.096997730434 0.096997730434 0.096997730434 0.096997730434 -0.28308397532 
-0.091020621359 -0.091020621359 -0.091020621359 -0.091020621359 -0.091020621359 0.99532884359 0.99532884359 0.99532884359 0.99532884359 
0.99532884359 0.99532884359 0.75141179562 -0.98814958334 -0.98814958334 -0.98814958334 0 0 0 
0 0 0 0.50748336315 0.50748336315 0.50748336315 0.50748336315 0.87552082539 0.87552082539 
0.87552082539 0.87552082539 0.87552082539 0 0 0 0 0 0 
-0.53012466431 -0.53012466431 -0.53012466431 -0.53012466431 -0.53012466431 0.97293317318 0.97293317318 0.97293317318 0.97293317318 
0.97293317318 -0.58933156729 -0.99834656715 -0.99834656715 -0.99834656715 -0.99834656715 -0.58908039331 -0.58908039331 -0.58908039331 
-0.58908039331 0.11337977648 -0.58908039331 0.95264863968 0.95264863968 0.95264863968 0.95264863968 -0.8403814435 0.88324737549 
-0.8403814435 0.88324737549 -0.8403814435 -0.081444375217 -0.081444375217 -0.081444375217 -0.081444375217 -0.081444375217 -0.9789250493 
-0.9789250493 -0.9789250493 0 0 0 0.84730887413 0.84730887413 0.84730887413 0.73707532883 
0.73707532883 0.73707532883 0.73707532883 0.73707532883 0.73707532883 0.97324758768 0.84326583147 0.84326583147 -0.88936233521 
-0.88936233521 0.84326583147 -0.8520155549 -0.8520155549 -0.8520155549 -0.8520155549 -0.41313993931 -0.41313993931 -0.41313993931 
-0.41313993931 -0.41313993931 0.96668106318 0.96668106318 0.96668106318 0.96668106318 0.96668106318 -0.67354005575 -0.7399315238 
-0.7399315238 -0.7399315238 -0.7399315238 -0.60796892643 -0.60796892643 -0.60796892643 -0.60796892643 -0.60796892643 -0.60796892643 
0 0 0 0 -0.28308397532 -0.28308397532 -0.28308397532 -0.28308397532 -0.28308397532 
-0.28308397532 -0.091020621359 -0.091020621359 -0.65047550201 -0.65047550201 -0.65047550201 0.99532884359 0.99532884359 0 
0.99532884359 0.75141179562 0.75141179562 0.75141179562 0.75141179562 0.75141179562 0 0 0 
0 0 0 0 0.50748336315 0.50748336315 0.50748336315 -0.31560742855 -0.31560742855 
-0.31560742855 -0.31560742855 -0.31560742855 -0.31560742855 0 0 0 0 0 
-0.53012466431 -0.53012466431 -0.53012466431 -0.53012466431 -0.53012466431 0.97293317318 0.97293317318 0.97293317318 0.97293317318 
0.97293317318 -0.99834656715 -0.99834656715 -0.99834656715 -0.99834656715 -0.99834656715 -0.58908039331 -0.58908039331 -0.58908039331 
-0.58908039331 -0.58908039331 -0.58908039331 0 0 0 0 0 -0.8403814435 
-0.8403814435 -0.8403814435 -0.8403814435 -0.8403814435 0 0 0 0 0 
0 0 0 0 0 0 0 0 0 
0.73707532883 0.73707532883 0.73707532883 0.73707532883 0.73707532883 0.84326583147 0.84326583147 0.84326583147 0.84326583147 
-0.88936233521 0.84326583147 0 0 0 0 0 0 0 
0 0 0.96668106318 0.96668106318 0.96668106318 0.96668106318 0.96668106318 -0.7399315238 -0.7399315238 
-0.7399315238 -0.7399315238 -0.7399315238 -0.60796892643 -0.60796892643 -0.60796892643 -0.60796892643 -0.60796892643 -0.60796892643 
0 0 0 0 -0.28308397532 -0.28308397532 -0.28308397532 -0.28308397532 -0.28308397532 
-0.65047550201 -0.65047550201 -0.65047550201 -0.65047550201 -0.65047550201 -0.65047550201 0 0 0 
0 0.75141179562 0.75141179562 0.75141179562 0.75141179562 0.75141179562 0 0 0 
0 0 0 0 0 0 0 -0.31560742855 -0.31560742855 
-0.31560742855 -0.31560742855 -0.31560742855 -0.31560742855 0 0 0 0 0 
-0.53012466431 -0.53012466431 -0.53012466431 -0.53012466431 -0.53012466431 0.97293317318 0.97293317318 0.97293317318 0.97293317318 
0.97293317318 0.97293317318 -0.99834656715 -0.99834656715 -0.99834656715 -0.99834656715 -0.58908039331 -0.58908039331 -0.58908039331 
-0.58908039331 -0.58908039331 -0.58908039331 0 0 0 0 -0.8403814435 -0.8403814435 
-0.8403814435 -0.8403814435 -0.8403814435 -0.8403814435 0 0 0 0 0 
0 0 0 0 0 0 0 0 0 
0 0.73707532883 0.73707532883 0.73707532883 0.73707532883 0.84326583147 0.84326583147 0.84326583147 0.84326583147 
0.84326583147 0.84326583147 0 0 0 0 0 0 0 
0 0 0.96668106318 0.96668106318 0.96668106318 0.96668106318 0.96668106318 -0.7399315238 -0.7399315238 
-0.7399315238 -0.7399315238 -0.7399315238 -0.60796892643 -0.60796892643 -0.60796892643 -0.60796892643 -0.60796892643 -0.60796892643 
0 0 0 0 -0.28308397532 -0.28308397532 -0.28308397532 -0.28308397532 -0.28308397532 
-0.65047550201 -0.65047550201 -0.65047550201 -0.65047550201 -0.65047550201 -0.65047550201 0 0 0 
0 0 0.75141179562 0.75141179562 0.75141179562 0 0.75141179562 0 0 
0 0 0 0 0 0 0 0 -0.31560742855 
-0.31560742855 -0.31560742855 0 -0.31560742855 0 0 0 0 0 
-0.53012466431 -0.53012466431 -0.53012466431 -0.53012466431 -0.53012466431 0.97293317318 0.97293317318 0.97293317318 0.97293317318 
0.97293317318 -0.99834656715 -0.99834656715 -0.99834656715 -0.99834656715 -0.99834656715 -0.58908039331 -0.58908039331 -0.58908039331 
-0.58908039331 -0.58908039331 -0.58908039331 0 0 0 0 -0.8403814435 -0.8403814435 
-0.8403814435 -0.8403814435 -0.8403814435 -0.8403814435 0 0 0 0 0 
0 0 0 0 0 0 0 0 0 
0.73707532883 0 0.73707532883 0.73707532883 0.73707532883 0.84326583147 0.84326583147 0.84326583147 0.84326583147 
0.84326583147 0.84326583147 0 0 0 0 0 0 0 
0 0 0.96668106318 0.96668106318 0.96668106318 0.96668106318 0.96668106318 -0.7399315238 -0.7399315238 
-0.7399315238 -0.7399315238 -0.7399315238 -0.7399315238 -0.60796892643 -0.60796892643 -0.60796892643 0 -0.60796892643 
0 0 0 0 -0.28308397532 -0.28308397532 -0.28308397532 -0.28308397532 -0.28308397532 
-0.65047550201 -0.65047550201 -0.65047550201 -0.65047550201 -0.65047550201 -0.65047550201 0 0 0 
0 0.75141179562 0 0.75141179562 0.75141179562 0.75141179562 0.75141179562 0 0 
0 0 0 0 0 0 0 -0.31560742855 -0.31560742855 
-0.31560742855 -0.31560742855 -0.31560742855 0 0 0 0 0 0 
-0.53012466431 -0.53012466431 -0.53012466431 -0.53012466431 -0.53012466431 0.97293317318 0.97293317318 0.97293317318 0.24365419149 
0.97293317318 -0.99834656715 -0.99834656715 -0.99834656715 -0.99834656715 -0.99834656715 -0.99834656715 -0.58908039331 -0.58908039331 
-0.58908039331 -0.58908039331 -0.58908039331 0 0 0 0 0 -0.8403814435 
-0.8403814435 -0.8403814435 -0.8403814435 -0.8403814435 0 0 0 0 0 
0 0 0 0 0 0 0 0 0
[truncated: 266,951 more chars]
