# Supplementary material for: A Cellular Potts Model of the interplay of synchronization and aggregation
Source: PeerJ. 2024 Feb 29;12:e16974. doi: 10.7717/peerj.16974 (PMC10909357; doi:10.7717/peerj.16974)
Supplement: Supplemental Information 1 [file peerj-12-16974-s001.zip › K=0.67 with J=-0.63 - Copy/readme.txt]

To run the code with CpmpuCell3D (version 4.2.5):
Compucell3D->File->Open Simulation File (.cc3d)-> choose file -> play button 
