# Supplementary material for: A Cellular Potts Model of the interplay of synchronization and aggregation
Source: PeerJ. 2024 Feb 29;12:e16974. doi: 10.7717/peerj.16974 (PMC10909357; doi:10.7717/peerj.16974)
Supplement: Supplemental Information 1 [file peerj-12-16974-s001.zip › K=0.67 with J=-0.63 - Copy/Simulation/cellsort_2D.py]

from cc3d.cpp.PlayerPython import * 
from cc3d import CompuCellSetup

from cellsort_2DSteppables import cellsort_2DSteppable


CompuCellSetup.register_steppable(steppable=cellsort_2DSteppable(frequency=1))

CompuCellSetup.run()
