# Supplementary material for: A Cellular Potts Model of the interplay of synchronization and aggregation
Source: PeerJ. 2024 Feb 29;12:e16974. doi: 10.7717/peerj.16974 (PMC10909357; doi:10.7717/peerj.16974)
Supplement: Supplemental Information 1 [file peerj-12-16974-s001.zip › K=0.67 with J=-0.63 - Copy/Simulation/cellsort_2D.xml]

<CompuCell3D>
    <Potts>
        <Dimensions x="126" y="126" z="1"/>
        <Anneal>10</Anneal>
        <Steps>250001</Steps>
        <Temperature>20</Temperature>
        <Flip2DimRatio>1</Flip2DimRatio>
        <NeighborOrder>2</NeighborOrder>
        <Boundary_y>Periodic</Boundary_y>
        <Boundary_x>Periodic</Boundary_x>
    </Potts>

    
    <Plugin Name="Volume">
        <TargetVolume>25</TargetVolume>
        <LambdaVolume>25.0</LambdaVolume>
    </Plugin>

    <Plugin Name="CellType">
        <CellType TypeName="Medium" TypeId="0"/>
        <CellType TypeName="Cell" TypeId="1"/>
    </Plugin>

    <Plugin Name="AdhesionFlex">
        <AdhesionMolecule Molecule="ClockPhase"/>
        <AdhesionMoleculeDensity CellType="Cell" Molecule="ClockPhase" Density="self.cellclock[cell]"/>
        <AdhesionMoleculeDensity CellType="Medium" Molecule="ClockPhase" Density="-1"/>

        <BindingFormula Name="Cell Contact Energy">
            <Formula> 16*(1-(-0.6333)*(cos(Molecule1-Molecule2))*(((1+sign(Molecule1))*(1+sign(Molecule2)))/4))</Formula>
            <!-- "((1+sign(Molecule1))*(1+sign(Molecule2)))/4" includes consideration of whether adhesion molecules -->
            <!-- are from cells or medium -->
            <!-- sign function: -1 if molecule density < 0, 1 if moleucle density > 0 -->
            <!-- When both molecules are from cells, then the expression equals 1 -->
            <!-- When at least 1 molecule is from medium, then the expression equals -1 -->
            <!-- Important: all cells must have positive clocks initially-->
            <!-- This process is used since unclear if there can be multiple binding formulas for different molecule combinations-->
            <!-- If the above does not work, another possibility: if/then statements -->
            <Variables>
                <AdhesionInteractionMatrix>
                <BindingParameter Molecule1="ClockPhase" Molecule2="ClockPhase">-1</BindingParameter>
                </AdhesionInteractionMatrix>
            </Variables>
        </BindingFormula>
        

        <NeighborOrder>2</NeighborOrder>
    </Plugin>
    
    
    <!-- <Plugin Name="ContactLocalProduct"> -->
        <!-- implements contact energies that depend on the cellclock; -->
        <!-- see CompuCell3D_Reference_Manual_v.3.6.2.pdf page 22  -->
        <!-- <ContactSpecificity Type1="Medium" Type2="Medium">0</ContactSpecificity> -->
        <!-- <ContactSpecificity Type1="Medium" Type2="Cell">-16</ContactSpecificity> -->
        <!-- note: this is minus the normal energy term(!); see below -->
        <!-- <ContactSpecificity Type1="Cell" Type2="Cell">-1</ContactSpecificity> -->
        <!-- <ContactFunctionType>Quadratic</ContactFunctionType> -->
        <!-- <EnergyOffset>0.0</EnergyOffset> -->
        <!-- <NeighborOrder>2</NeighborOrder> -->
        <!-- <CustomFunction> -->
        <!--     <Variable>J1</Variable> -->
        <!--     <Variable>J2</Variable> -->
        <!--     <Expression>16*(1-(0.6333)*(cos(J1-J2)))</Expression> -->
        <!-- </CustomFunction> -->
    <!-- </Plugin> -->
    
    <!-- OLD CONTACT PLUGIN THAT ALLOWS ONLY FOR CONSTANT COEFFICIENTS -->
    <!-- <Plugin Name="Contact"> -->
        <!-- <Energy Type1="Medium" Type2="Medium">0</Energy> -->
        <!-- &lt;!&ndash; <Energy Type1="Cell" Type2="Cell">30-10*(cos(self.cellclock[neighbor]-self.cellclock[cell])</Energy> &ndash;&gt;  -->
        <!-- <Energy Type1="Cell" Type2="Medium">15</Energy> -->
        <!-- <Energy Type1="Cell" Type2="Cell">40ABSURD</Energy> -->
        <!-- <NeighborOrder>5</NeighborOrder> -->
    <!-- </Plugin> -->

    <Plugin Name="NeighborTracker"/>
    
    <Plugin Name="CenterOfMass"/>
    
    <Steppable Type="PIFInitializer">
        <PIFName>position1_70con.piff</PIFName>
    </Steppable>

    
    
</CompuCell3D>
